# Supplementary material for: Deregulation of MYCN, LIN28B and LET7 in a Molecular Subtype of Aggressive High-Grade Serous Ovarian Cancers
Source: PLoS One. 2011 Apr 13;6(4):e18064. doi: 10.1371/journal.pone.0018064 (PMC3076323; doi:10.1371/journal.pone.0018064)
Supplement: Table S2 — Genes significantly upregulated in C5 subtype. (XLS) [file pone.0018064.s008.xls]

## Sheet: Supplementary Table 2
Supplementary Table 2: Genes significantly upregulated in C5 subtype
ID	geneSymbol	logFC	AveExpr	t	P.Value	adj.P.Val	B
208025_s_at	HMGA2	3.16735	7.33921	9.99331	1.46e-19	1.32e-17	33.8022
205347_s_at	TMSB15A	2.93235	6.11681	11.3352	1.16e-23	2.37e-21	43.0927
218332_at	BEX1	2.8455	6.9678	9.25972	2.14e-17	1.31e-15	28.8979
204914_s_at	SOX11	2.55274	5.97019	7.04819	2.42e-11	5.36e-10	15.2358
205471_s_at	DACH1	2.51098	6.26478	9.12677	5.19e-17	2.96e-15	28.0255
206228_at	PAX2	2.44713	4.99337	8.27578	1.33e-14	5.24e-13	22.581
214023_x_at	TUBB2B	2.43582	4.58278	7.65668	6.36e-13	1.9e-11	18.7931
227048_at	LAMA1	2.38122	5.36776	9.87552	3.28e-19	2.75e-17	33.0051
212850_s_at	LRP4	2.33305	5.95591	12.9061	1.32e-28	8.61e-26	54.3085
214761_at	ZNF423	2.28211	7.32928	11.4175	6.43e-24	1.37e-21	43.6732
205122_at	TMEFF1	2.16711	6.50851	9.95735	1.87e-19	1.66e-17	33.5585
213492_at	COL2A1	2.16381	4.52286	13.0357	5.09e-29	4e-26	55.244
229349_at	LIN28B	2.16109	4.05185	9.16459	4.03e-17	2.33e-15	28.2731
229273_at	SALL1	2.14562	3.72435	10.13	5.67e-20	5.48e-18	34.7312
204724_s_at	COL9A3	2.10225	6.07929	8.98988	1.29e-16	7.06e-15	27.133
203184_at	FBN2	2.09098	5.77454	6.52185	4.87e-10	8.24e-09	12.3082
213880_at	LGR5	2.05387	6.86847	4.939	1.57e-06	1.2e-05	4.48823
206373_at	ZIC1	2.0536	5.99042	4.55607	8.73e-06	5.51e-05	2.84921
220393_at	LGSN	1.97634	4.13061	8.62985	1.36e-15	6.39e-14	24.8154
229302_at	TMEM178	1.90791	6.10418	7.84581	1.98e-13	6.4e-12	19.9333
236523_at	LOC285556	1.87986	4.16111	9.60655	2.06e-18	1.49e-16	31.1983
223623_at	C2orf40	1.87957	7.12359	6.41582	8.76e-10	1.41e-08	11.7366
225667_s_at	FAM84A	1.87597	6.11958	6.33255	1.38e-09	2.12e-08	11.2921
228347_at	SIX1	1.87548	6.09854	5.25627	3.53e-07	3.19e-06	5.92542
1555112_a_at	C1orf114	1.87054	4.45241	13.0518	4.52e-29	3.7e-26	55.3603
226473_at	CBX2	1.83931	6.83573	11.0378	9.67e-23	1.52e-20	41.0046
209590_at	BMP7	1.81133	6.96945	8.661	1.11e-15	5.29e-14	25.0142
238877_at	EYA4	1.79698	6.48121	5.06555	8.74e-07	7.14e-06	5.05306
221016_s_at	TCF7L1	1.79653	6.572	9.83007	4.47e-19	3.63e-17	32.6984
228906_at	TET1	1.78622	6.1222	10.7236	8.93e-22	1.2e-19	38.8153
228523_at	NANOS1	1.78508	5.33093	10.0033	1.36e-19	1.25e-17	33.8702
237058_x_at	SLC6A13	1.78015	5.6893	6.09018	5.12e-09	7e-08	10.0212
228598_at	DPP10	1.75387	3.62604	7.97817	8.7e-14	3e-12	20.7403
206230_at	LHX1	1.72849	5.5412	9.62123	1.86e-18	1.36e-16	31.2964
205549_at	PCP4	1.71013	7.05573	5.07333	8.43e-07	6.91e-06	5.08817
210220_at	FZD2	1.70778	7.32854	8.83985	3.46e-16	1.79e-14	26.1619
213992_at	COL4A6	1.70124	4.52414	9.99558	1.43e-19	1.31e-17	33.8176
209757_s_at	MYCN	1.6919	7.37317	8.78945	4.82e-16	2.44e-14	25.8374
201387_s_at	UCHL1	1.68643	8.61998	6.26594	1.99e-09	2.94e-08	10.9394
235048_at	FAM169A	1.65719	5.638	8.3597	7.79e-15	3.21e-13	23.1063
228988_at	ZNF711	1.65629	6.77027	7.44164	2.34e-12	6.44e-11	17.5161
222853_at	FLRT3	1.63772	6.57741	6.10643	4.69e-09	6.48e-08	10.1054
213197_at	ASTN1	1.62038	3.79209	10.0111	1.29e-19	1.19e-17	33.9231
227997_at	IL17RD	1.56477	7.81708	7.86924	1.72e-13	5.62e-12	20.0755
202965_s_at	CAPN6	1.55724	4.67529	7.02978	2.69e-11	5.87e-10	15.131
240117_at	FBN3	1.55634	5.7828	9.83594	4.3e-19	3.51e-17	32.738
203824_at	TSPAN8	1.54526	6.08269	3.77304	0.000208452	0.000911374	-0.155599
1569940_at	SLC6A16	1.53995	5.33547	11.1	6.21e-23	1.03e-20	41.4401
225660_at	SEMA6A	1.53663	5.6819	8.22799	1.8e-14	6.94e-13	22.2831
219837_s_at	CYTL1	1.53313	4.47988	8.83137	3.66e-16	1.88e-14	26.1072
227512_at	MEX3A	1.52692	7.98685	11.9176	1.76e-25	5.3e-23	47.2197
226548_at	SBK1	1.51781	6.73852	12.3837	5.97e-27	2.66e-24	50.5512
202016_at	MEST	1.50303	10.7197	9.14642	4.55e-17	2.61e-15	28.1541
219873_at	COLEC11	1.49738	6.44053	5.47278	1.23e-07	1.23e-06	6.94566
211276_at	TCEAL2	1.49528	6.03076	5.45008	1.37e-07	1.36e-06	6.83721
236421_at	ANKRD45	1.49262	4.48237	9.75046	7.71e-19	5.94e-17	32.1626
242584_at	FAM161A	1.4888	6.62562	9.5114	3.92e-18	2.75e-16	30.5637
213283_s_at	SALL2	1.47874	7.58971	12.1312	3.74e-26	1.41e-23	48.7434
221950_at	EMX2	1.47095	9.17219	5.10917	7.12e-07	5.93e-06	5.25036
227084_at	DTNA	1.46844	6.03816	7.701	4.85e-13	1.47e-11	19.0588
220168_at	CASC1	1.46479	4.77471	6.54971	4.17e-10	7.15e-09	12.4595
226145_s_at	FRAS1	1.44163	6.98944	5.40732	1.69e-07	1.64e-06	6.63389
219764_at	FZD10	1.4343	6.24015	4.66339	5.46e-06	3.61e-05	3.29772
204424_s_at	LMO3	1.42886	6.98147	4.36628	1.96e-05	0.000112317	2.07715
206089_at	NELL1	1.41961	4.51053	8.14956	2.96e-14	1.1e-12	21.796
225540_at	MAP2	1.40943	6.72183	5.16104	5.57e-07	4.78e-06	5.48669
203417_at	MFAP2	1.40345	8.94559	5.34978	2.24e-07	2.11e-06	6.36221
209220_at	GPC3	1.39468	5.60351	6.65728	2.28e-10	4.14e-09	13.0474
214051_at	TMSB15B	1.38825	6.52356	8.33038	9.39e-15	3.82e-13	22.9225
229546_at	LOC653602	1.37948	3.84077	7.23723	7.95e-12	1.92e-10	16.3221
201310_s_at	C5orf13	1.37849	9.66674	9.36393	1.06e-17	6.85e-16	29.5854
222803_at	PRTFDC1	1.37248	7.2842	7.50159	1.63e-12	4.61e-11	17.87
203304_at	BAMBI	1.36881	6.11048	5.55316	8.22e-08	8.52e-07	7.33232
218380_at	NLRP1	1.36387	6.75784	8.02949	6.31e-14	2.24e-12	21.0551
203256_at	CDH3	1.35135	8.29243	7.18341	1.09e-11	2.56e-10	16.0111
218824_at	PNMAL1	1.34695	8.1887	8.49875	3.19e-15	1.41e-13	23.9827
209242_at	PEG3	1.34672	6.48485	3.57071	0.000439031	0.00175416	-0.852173
203440_at	CDH2	1.34112	8.32384	4.79652	3.01e-06	2.14e-05	3.86591
204612_at	PKIA	1.32493	5.67012	7.99153	8.01e-14	2.79e-12	20.8221
204400_at	EFS	1.32458	6.18899	5.76967	2.74e-08	3.15e-07	8.3947
221245_s_at	FZD5	1.31923	7.36121	5.97949	9.2e-09	1.17e-07	9.45238
221958_s_at	GPR177	1.31851	8.55101	8.30217	1.12e-14	4.52e-13	22.7459
226303_at	PGM5	1.3171	5.55564	6.12363	4.28e-09	5.94e-08	10.1946
205794_s_at	NOVA1	1.31616	5.42903	7.91182	1.32e-13	4.38e-12	20.3348
228551_at	DENND5B	1.31495	6.49455	8.2545	1.52e-14	5.93e-13	22.4482
216086_at	SV2C	1.31241	5.61608	4.8875	1.99e-06	1.48e-05	4.2616
223475_at	CRISPLD1	1.30864	6.22414	4.91622	1.75e-06	1.31e-05	4.38774
225381_at	LOC399959	1.30445	7.61781	5.0622	8.88e-07	7.24e-06	5.03795
211700_s_at	TRO	1.30409	6.98009	8.98693	1.31e-16	7.18e-15	27.1139
231077_at	C1orf192	1.30279	5.6449	4.58186	7.8e-06	4.99e-05	2.9562
218847_at	IGF2BP2	1.29755	8.61899	6.87762	6.5e-11	1.3e-09	14.2712
242828_at	FIGN	1.29457	7.05118	5.06555	8.74e-07	7.14e-06	5.05308
221909_at	RNFT2	1.27852	6.50022	9.76609	6.93e-19	5.38e-17	32.2677
204165_at	WASF1	1.27792	6.99083	8.03103	6.25e-14	2.22e-12	21.0646
226611_s_at	CENPV	1.27791	6.10114	6.06633	5.81e-09	7.85e-08	9.89804
239537_at	ST8SIA2	1.27725	4.26348	7.68124	5.47e-13	1.65e-11	18.9402
218974_at	SOBP	1.27673	6.07276	6.59076	3.31e-10	5.83e-09	12.6831
227081_at	DNALI1	1.27216	6.48939	5.17544	5.2e-07	4.5e-06	5.55264
219945_at	DDX25	1.26565	4.11884	9.50263	4.16e-18	2.9e-16	30.5054
208399_s_at	EDN3	1.26211	4.25527	7.90937	1.34e-13	4.44e-12	20.3199
1553321_a_at	SULT1C4	1.26082	4.00038	11.7746	4.93e-25	1.34e-22	46.2025
206280_at	CDH18	1.26069	4.7371	5.59587	6.63e-08	7.06e-07	7.53954
211071_s_at	MLLT11	1.25946	7.49761	6.21983	2.55e-09	3.7e-08	10.6968
211535_s_at	FGFR1	1.25238	8.63981	8.38127	6.78e-15	2.85e-13	23.2418
208147_s_at	CYP2C8	1.25219	3.59023	9.51017	3.96e-18	2.76e-16	30.5556
239295_at	SRrp35	1.25105	4.63048	11.9376	1.52e-25	4.81e-23	47.3625
205932_s_at	MSX1	1.24601	6.39977	4.51446	1.04e-05	6.45e-05	2.6776
213110_s_at	COL4A5	1.24071	7.63801	6.12033	4.36e-09	6.04e-08	10.1774
230964_at	FREM2	1.24005	3.25756	8.1599	2.78e-14	1.04e-12	21.8601
225745_at	LRP6	1.2393	9.00238	9.21805	2.82e-17	1.67e-15	28.6238
232282_at	WNK3	1.2381	5.92572	6.59219	3.29e-10	5.8e-09	12.6909
225482_at	KIF1A	1.23643	7.36086	6.11101	4.58e-09	6.33e-08	10.1291
217897_at	FXYD6	1.22067	7.66841	6.41083	9.01e-10	1.44e-08	11.7098
224048_at	USP44	1.21803	4.31053	8.64008	1.28e-15	5.99e-14	24.8807
227019_at	C1orf226	1.21705	5.97563	8.76479	5.66e-16	2.81e-14	25.6789
226029_at	VANGL2	1.1906	7.76313	7.40326	2.95e-12	7.92e-11	17.2904
232531_at	EMX2OS	1.18792	8.85704	5.28668	3.05e-07	2.79e-06	6.06681
219683_at	FZD3	1.18595	7.24714	6.23912	2.3e-09	3.36e-08	10.7981
204529_s_at	TOX	1.1836	5.36552	4.99875	1.19e-06	9.38e-06	4.75348
205902_at	KCNN3	1.18072	6.14286	7.39387	3.13e-12	8.31e-11	17.2353
204811_s_at	CACNA2D2	1.17932	6.15784	7.38642	3.27e-12	8.65e-11	17.1916
230763_at	SPATA17	1.17651	5.80246	6.0198	7.44e-09	9.77e-08	9.65869
221004_s_at	ITM2C	1.17106	9.21871	6.3806	1.06e-09	1.68e-08	11.5481
202149_at	NEDD9	1.16027	8.00147	4.99316	1.23e-06	9.61e-06	4.72856
202986_at	ARNT2	1.15161	6.73317	7.04731	2.43e-11	5.38e-10	15.2309
244640_at	ZNF850P	1.15075	5.06599	6.96258	3.98e-11	8.46e-10	14.7498
203130_s_at	KIF5C	1.14887	7.42624	4.96756	1.38e-06	1.07e-05	4.61471
223524_s_at	TMEM108	1.14732	5.48781	6.66696	2.16e-10	3.95e-09	13.1006
243161_x_at	ZFP42	1.14442	3.75957	7.29596	5.61e-12	1.41e-10	16.6631
227481_at	CNKSR3	1.14254	6.8629	6.37485	1.1e-09	1.72e-08	11.5174
203295_s_at	ATP1A2	1.13807	4.21736	7.31068	5.14e-12	1.3e-10	16.7488
229160_at	MUM1L1	1.13773	5.99784	4.35823	2.03e-05	0.000115822	2.04502
218888_s_at	NETO2	1.13455	6.33546	5.41791	1.61e-07	1.57e-06	6.68412
223170_at	TMEM98	1.13308	8.87238	7.58397	9.91e-13	2.88e-11	18.3589
227892_at	PRKAA2	1.1329	6.22627	4.92286	1.7e-06	1.28e-05	4.41697
236126_at	ACVR2B	1.13244	7.7117	11.2184	2.67e-23	4.9e-21	42.2711
222640_at	DNMT3A	1.12243	7.7012	9.33582	1.28e-17	8.09e-16	29.3996
205031_at	EFNB3	1.11909	6.66625	8.10076	4.03e-14	1.47e-12	21.4942
226884_at	LRRN1	1.11886	4.90688	4.38126	1.84e-05	0.000106403	2.13709
205177_at	TNNI1	1.1166	4.96456	8.7038	8.43e-16	4.11e-14	25.2878
220147_s_at	FAM60A	1.11227	10.5405	10.4513	6.05e-21	6.98e-19	36.9326
226258_at	AMN1	1.11226	7.18546	9.02602	1.01e-16	5.63e-15	27.3681
204855_at	SERPINB5	1.1114	5.1742	5.31809	2.62e-07	2.43e-06	6.2135
236085_at	CAPSL	1.11051	5.31668	4.32658	2.32e-05	0.000130857	1.91913
224521_s_at	CCDC77	1.10684	5.97996	8.16551	2.68e-14	1.01e-12	21.8949
218338_at	PHC1	1.10437	7.84852	10.6207	1.84e-21	2.35e-19	38.1018
219372_at	IFT81	1.09932	7.9682	9.49015	4.53e-18	3.12e-16	30.4224
214913_at	ADAMTS3	1.09768	4.72516	4.90587	1.83e-06	1.37e-05	4.34221
213610_s_at	KLHL23	1.09708	7.50906	8.06896	4.93e-14	1.78e-12	21.298
213622_at	COL9A2	1.09669	6.61176	4.83838	2.49e-06	1.81e-05	4.04724
1568838_at	LOC100132169	1.08998	4.05283	7.4305	2.51e-12	6.83e-11	17.4505
214162_at	LOC284244	1.08885	4.19369	10.1012	6.91e-20	6.55e-18	34.5356
219670_at	BEND5	1.07692	5.61837	9.81312	5.03e-19	4.02e-17	32.5842
230290_at	SCUBE3	1.07626	5.63158	9.55127	2.99e-18	2.11e-16	30.8294
235334_at	ST6GALNAC3	1.07336	4.02159	9.369	1.03e-17	6.64e-16	29.6189
229849_at	WIPF3	1.07044	6.19803	5.57297	7.44e-08	7.8e-07	7.4283
212843_at	NCAM1	1.06954	6.49178	4.01704	8.14e-05	0.000398546	0.728924
207705_s_at	NINL	1.0658	7.46183	8.29471	1.18e-14	4.73e-13	22.6993
212651_at	RHOBTB1	1.06036	6.593	6.75239	1.33e-10	2.52e-09	13.5725
213920_at	CUX2	1.05739	3.6071	6.55183	4.12e-10	7.07e-09	12.471
236222_at	C3orf15	1.05435	6.20493	6.46662	6.62e-10	1.09e-08	12.0097
205107_s_at	EFNA4	1.05089	7.1803	10.5914	2.26e-21	2.83e-19	37.8995
203889_at	SCG5	1.04878	7.59056	3.81784	0.000176002	0.00078507	0.00320934
226232_at	GDF11	1.04773	6.54072	9.39679	8.51e-18	5.58e-16	29.8028
237116_at	LOC646903	1.04737	4.21007	8.42832	5.02e-15	2.16e-13	23.5379
203628_at	IGF1R	1.04602	8.83901	5.28584	3.06e-07	2.8e-06	6.06287
226814_at	ADAMTS9	1.04441	7.32861	4.72121	4.22e-06	2.88e-05	3.54288
236255_at	PLEKHG4B	1.04011	6.26131	6.17808	3.2e-09	4.55e-08	10.4782
206706_at	NTF3	1.04009	6.44625	6.13445	4.04e-09	5.64e-08	10.2508
209197_at	SYT11	1.03832	6.6959	6.5043	5.37e-10	9.02e-09	12.2132
203895_at	PLCB4	1.03705	6.44561	5.10865	7.14e-07	5.95e-06	5.24801
229276_at	IGSF9	1.02972	6.87849	7.85518	1.87e-13	6.07e-12	19.9901
200953_s_at	CCND2	1.02767	8.16366	4.18905	4.09e-05	0.000215988	1.38105
206556_at	CLUL1	1.02565	4.79226	6.4412	7.62e-10	1.24e-08	11.8729
227822_at	ZNF605	1.02544	6.47873	8.27216	1.36e-14	5.34e-13	22.5584
204154_at	CDO1	1.02434	4.83718	4.91411	1.76e-06	1.33e-05	4.37846
206857_s_at	FKBP1B	1.02248	6.78993	4.98565	1.27e-06	9.91e-06	4.69513
204773_at	IL11RA	1.02119	6.67832	5.66856	4.59e-08	5.05e-07	7.89484
231725_at	PCDHB2	1.01452	5.86354	4.51278	1.05e-05	6.49e-05	2.67069
229073_at	PRTG	1.01129	4.99453	8.73034	7.09e-16	3.49e-14	25.4578
204011_at	SPRY2	1.00369	7.27134	4.72995	4.06e-06	2.79e-05	3.58016
226431_at	FAM117B	1.00343	7.66849	8.18894	2.31e-14	8.74e-13	22.0403
