# Supplementary material for: Deregulation of MYCN, LIN28B and LET7 in a Molecular Subtype of Aggressive High-Grade Serous Ovarian Cancers
Source: PLoS One. 2011 Apr 13;6(4):e18064. doi: 10.1371/journal.pone.0018064 (PMC3076323; doi:10.1371/journal.pone.0018064)
Supplement: Table S8 — Genomic aberrations and their association with subtypes. (XLS) [file pone.0018064.s014.xls]

## Sheet: Sheet1
Supplementary Table 8: Genomic aberrations and their association with subtypes
Molecular Event	Proportion (C5)	Proportion (NonC5)	p-value
MYCN gain	42.3	11.7	7.2e-11
HMGA2 gain	27.8	12.3	0.00035
let-7b loss	56.7	40.9	0.005
HMGA2 or MYCN gain	55.7	22	3.2e-10
HMGA2 gain or let-7b loss	64.4	47.2	0.002
MYCN gain or let7-b loss	71.1	46.7	1.1e-05
HMGA2 gain or MYCN gain or let-7b loss	77.8	52.7	4.5e-06
