# Supplementary material for: Deregulation of MYCN, LIN28B and LET7 in a Molecular Subtype of Aggressive High-Grade Serous Ovarian Cancers
Source: PLoS One. 2011 Apr 13;6(4):e18064. doi: 10.1371/journal.pone.0018064 (PMC3076323; doi:10.1371/journal.pone.0018064)
Supplement: Table S10 — (XLS) [file pone.0018064.s016.xls]

## Sheet: let-7 targets (TargetScan 5.0)
		C5 tumors/others (Tothill)		C5 tumors/others (TCGA)
Entrez ID	Symbol	ttest	fold	ttest	fold
27	ABL2	0.338778	0.969582	0.172378	0.981362
91	ACVR1B	0.0352547	1.15468	4.68198e-14	1.42412
92	ACVR2A	0.890658	0.987708	2.296e-05	1.20085
93	ACVR2B	3.51006e-12	1.72995	2.98283e-23	1.46725
115	ADCY9	5.09211e-09	0.542934	1.89314e-05	0.757877
153	ADRB1	0.62634	0.989623	0.832487	0.997322
154	ADRB2	1.52725e-10	0.673487	1.63225e-07	0.876804
155	ADRB3	0.814617	0.993821	0.983266	0.999641
157	ADRBK2	0.00481147	0.734949	0.217508	0.948164
208	AKT2	0.557048	1.04615	0.000146311	1.13631
275	AMT	0.697548	0.964383	0.120361	1.12497
355	FAS	5.24912e-12	0.409413	1.01328e-16	0.524801
356	FASLG	6.16414e-05	0.843634	1.13067e-06	0.917528
379	ARL4D	0.00148722	0.769745	0.136802	0.916856
493	ATP2B4	0.00665469	1.32173	0.000807024	1.20784
540	ATP7B	0.000381743	1.46361	4.44912e-10	1.52332
571	BACH1	0.00266324	0.837362	0.0949363	1.06368
586	BCAT1	0.00705511	1.86525	0.0104261	1.43266
595	CCND1	0.911555	1.0194	0.000210811	1.53714
598	BCL2L1	0.955865	1.00543	0.306524	1.04156
605	BCL7A	3.83529e-11	1.5893	4.08421e-14	1.36588
639	PRDM1	9.55658e-10	0.442211	2.75719e-10	0.859107
661	POLR3D	0.0058263	1.16259	0.0239657	1.07011
687	KLF9	1.45467e-08	0.522278	3.71707e-07	0.732262
747	C11orf11	0.699055	1.01311	0.739065	1.00492
776	CACNA1D	0.0568112	1.17085	0.422359	1.01054
777	CACNA1E	0.00683647	0.752771	0.618502	0.994277
801	CALM1	0.16475	0.905125	0.520082	0.958453
813	CALU	0.00524747	1.28296	0.112125	1.10302
825	CAPN3	6.26891e-07	0.676047	0.559486	0.977558
836	CASP3	0.0279265	0.872696	0.2203	0.960359
863	CBFA2T3	0.0794964	0.93897	0.360944	1.01743
867	CBL	0.515455	0.944295	0.699095	0.994719
894	CCND2	0.000226321	1.87812	0.000111077	1.59585
899	CCNF	0.00178362	1.19795	3.76658e-07	1.20106
942	CD86	3.51784e-18	0.288136	1.37303e-32	0.410264
993	CDC25A	8.59322e-05	1.50685	1.20383e-07	1.30522
997	CDC34	0.0122185	1.16131	0.00126906	1.15484
1026	CDKN1A	6.17248e-05	0.638778	0.00169028	0.827856
1052	CEBPD	9.49368e-08	0.497935	2.3487e-19	0.553376
1075	CTSC	0.000812243	0.657353	1.96398e-05	0.776846
1108	CHD4	1.29631e-05	1.29733	6.65953e-16	1.41442
1174	AP1S1	0.330491	1.07176	0.174545	1.06679
1184	CLCN5	0.775985	0.970098	0.452784	0.971343
1200	TPP1	1.45027e-06	0.673438	6.90782e-08	0.739182
1236	CCR7	4.61504e-06	0.587853	1.15319e-07	0.862234
1277	COL1A1	0.000524922	0.491082	3.33164e-06	0.563561
1278	COL1A2	0.00717177	0.62901	0.0010169	0.729155
1281	COL3A1	0.00294969	0.496673	0.00280815	0.689621
1282	COL4A1	0.620797	0.937903	0.932127	0.993835
1284	COL4A2	0.277262	1.14266	0.0754921	1.12656
1287	COL4A5	1.06361e-08	2.17124	4.33583e-10	1.649
1288	COL4A6	1.09073e-19	3.19747	3.5965e-17	1.8495
1290	COL5A2	0.00120036	0.484698	4.05517e-05	0.567829
1299	COL9A3	8.88651e-18	4.47246	3.35931e-30	2.90151
1306	COL15A1	0.00451647	0.644853	0.438639	0.94222
1317	SLC31A1	0.0113373	0.825406	0.0196032	0.904004
1362	CPD	0.179947	0.86786	0.109285	0.897788
1368	CPM	2.53341e-06	0.4396	0.000203649	0.651532
1390	CREM	0.700393	1.04024	0.145881	0.929524
1408	CRY2	0.690653	0.984818	0.645189	1.01262
1497	CTNS	0.343036	1.05622	0.416845	1.03208
1588	CYP19A1	0.590494	1.03018	0.00134166	1.04515
1612	DAPK1	0.556127	1.05773	0.00166422	1.22808
1730	DIAPH2	0.0025376	0.73964	0.164176	0.90954
1743	DLST	0.0376375	1.13964	0.00899572	1.14177
1756	DMD	0.965857	1.00643	0.00675572	1.21175
1758	DMP1	0.279384	1.03562	0.034146	1.03595
1763	DNA2L	9.7709e-08	1.65981	5.96595e-05	1.16342
1795	DOCK3	0.553831	1.05827	0.986494	0.999607
1809	DPYSL3	0.00138015	0.583051	0.000171955	0.689285
1820	ARID3A	0.103393	1.10762	1.31976e-07	1.15763
1843	DUSP1	5.06565e-05	0.524934	2.65286e-05	0.676992
1846	DUSP4	0.00255459	0.53844	0.285452	0.906012
1852	DUSP9	6.92189e-06	1.36938	3.54827e-10	1.16528
1857	DVL3	4.06675e-08	1.41204	0.000140043	1.21613
1859	DYRK1A	0.461325	1.03428	0.0120414	1.09661
1870	E2F2	0.225233	1.08892	0.364118	1.00997
1875	E2F5	5.72777e-08	1.62504	0.000165174	1.28628
1876	E2F6	1.1056e-08	1.41072	1.81002e-13	1.41885
1896	EDA	0.000266388	1.19498	3.3744e-06	1.12932
1906	EDN1	0.00106127	0.663185	0.000302914	0.769248
1960	EGR3	0.0793374	0.719129	0.526561	0.950607
1982	EIF4G2	0.0960796	1.06502	0.0824987	1.05398
2000	ELF4	3.3164e-08	0.635132	8.20328e-07	0.762097
2035	EPB41	0.000850662	1.37128	0.00560042	1.03254
2043	EPHA4	0.745133	1.05155	0.0136129	1.21219
2072	ERCC4	0.10689	1.06772	0.467369	0.978834
2074	ERCC6	0.163317	1.07584	0.296603	1.02265
2145	EZH1	0.659921	1.0247	0.103684	1.06449
2146	EZH2	5.79588e-05	1.68073	0.00156986	1.28489
2250	FGF5	0.758283	0.991646	0.0122373	1.03314
2256	FGF11	6.8202e-05	1.21927	NA	NA
2334	AFF2	0.120782	1.08022	0.169431	1.02881
2551	GABPA	0.614001	1.04701	NA	NA
2559	GABRA6	0.668048	0.991983	0.271049	0.989768
2581	GALC	0.853787	0.984537	0.0870296	1.10609
2582	GALE	0.00957322	0.804949	0.0295119	0.886583
2589	GALNT1	0.00657052	0.722094	0.144226	0.915617
2590	GALNT2	0.150943	1.12993	0.00336124	1.1916
2628	GATM	0.0989555	1.28241	0.00157448	1.26706
2690	GHR	0.00422818	0.644015	0.150693	0.905975
2745	GLRX	4.62516e-12	0.511973	2.0295e-21	0.534636
2774	GNAL	0.0182894	0.851794	0.519575	1.01714
2787	GNG5	0.403824	1.04699	0.191431	0.96007
2799	GNS	0.183761	1.11476	0.178739	0.913831
2803	GOLGA4	0.658244	0.96545	0.663721	1.02361
2849	GPR26	0.492915	0.981618	NA	NA
2898	GRIK2	0.0384559	1.13111	2.99597e-05	1.12903
2969	GTF2I	0.024392	1.23136	0.000753103	1.19538
3037	HAS2	0.369239	0.901865	0.0205163	0.928448
3069	HDLBP	0.380385	1.0721	0.0968667	1.07978
3090	HIC1	0.224585	0.960604	0.384129	1.01044
3099	HK2	0.147893	1.14616	0.000113179	1.24617
3131	HLF	0.632238	1.05766	0.136632	1.03666
3159	HMGA1	0.0387043	1.21994	0.110505	1.09486
3205	HOXA9	0.417714	1.19918	0.0103641	1.28761
3227	HOXC11	0.095485	1.04871	0.0153899	1.04512
3231	HOXD1	0.00441644	0.500677	1.12798e-06	0.534483
3354	HTR1E	0.0305264	1.1001	0.0118474	1.05226
3360	HTR4	0.753626	0.990667	0.507595	1.01187
3479	IGF1	0.0790529	0.691478	0.732777	0.962675
3480	IGF1R	2.52408e-06	1.92998	4.20886e-10	1.70286
3547	IGSF1	4.47425e-06	1.34298	2.37773e-09	1.32289
3586	IL10	0.000716549	0.833786	9.11327e-06	0.924068
3596	IL13	0.308488	0.969314	0.932248	0.998896
3632	INPP5A	0.109233	1.12869	2.09081e-07	1.29073
3643	INSR	0.207037	0.910673	0.745291	1.00443
3690	ITGB3	0.00038878	0.635492	0.108148	0.943479
3696	ITGB8	0.139241	0.75034	0.00445039	0.794583
3742	KCNA6	0.000605976	1.0804	NA	NA
3746	KCNC1	0.000678859	1.0906	0.0115721	1.03334
3749	KCNC4	0.093424	0.861248	0.641567	1.00671
3767	KCNJ11	0.038002	1.07381	NA	NA
3836	KPNA1	0.000181794	1.45407	0.681339	1.02141
3920	LAMP2	3.15342e-13	0.525194	4.85608e-13	0.641178
3930	LBR	0.000136561	1.36471	7.06835e-09	1.34112
4009	LMX1A	0.537432	0.978899	NA	NA
4014	LOR	0.989003	1.00031	0.0874837	1.02369
4065	LY75	5.04608e-21	0.233483	2.09612e-17	0.47918
4084	MXD1	0.461289	0.933822	0.840281	1.00229
4087	SMAD2	0.164045	0.914429	0.0322333	0.895699
4122	MAN2A2	0.000337926	0.767446	0.00181198	1.17057
4188	MDFI	0.447697	1.04272	2.37276e-05	1.1115
4189	DNAJB9	0.488836	0.950582	0.128464	0.917352
4204	MECP2	0.501605	0.955285	0.666142	0.97997
4209	MEF2D	0.106874	0.931622	0.696541	0.991575
4212	MEIS2	0.000558926	0.552248	0.919808	0.988702
4214	MAP3K1	0.772863	0.972603	0.08612	1.05394
4215	MAP3K3	0.0085798	0.871733	0.0157317	0.926936
4301	MLLT4	0.0191606	0.789971	0.0863397	1.03959
4320	MMP11	4.33564e-06	0.396456	1.27084e-06	0.55552
4335	MNT	0.573522	1.02891	0.000121794	1.14769
4542	MYO1F	7.48518e-19	0.462355	1.85431e-27	0.653435
4610	MYCL1	0.017784	1.39645	0.923445	0.992374
4613	MYCN	3.26839e-16	3.16007	5.07076e-19	2.42742
4645	MYO5B	0.00730699	0.712241	NA	NA
4660	PPP1R12B	0.537143	0.941524	0.464505	0.963875
4668	NAGA	1.12964e-12	0.630099	1.33173e-18	0.703359
4673	NAP1L1	1.33582e-06	1.56411	9.45712e-09	1.47633
4741	NEF3	0.000636208	1.10379	0.0264629	1.03532
4752	NEK3	0.0572214	1.17122	1.89019e-10	1.34366
4803	NGFB	8.86795e-07	1.19459	1.09133e-06	1.08886
4833	NME4	0.000546071	1.30842	3.34857e-09	1.39144
4848	CNOT2	0.000679196	1.37371	6.64058e-07	1.3013
4857	NOVA1	1.60546e-11	2.28815	5.16974e-19	1.52309
4893	NRAS	0.000214329	1.47881	0.0744531	1.13859
4902	NRTN	0.649234	1.06012	6.14318e-05	1.35227
4916	NTRK3	0.0930769	1.08093	0.0117098	1.05326
4973	OLR1	6.62509e-10	0.379116	3.10224e-17	0.751243
4988	OPRM1	0.198419	1.038	0.0344247	1.02774
5023	P2RX1	0.112512	0.95022	0.236189	1.01604
5058	PAK1	0.220339	1.12046	0.131227	1.07654
5069	PAPPA	0.00251655	0.678227	0.565668	0.98781
5089	PBX2	2.34908e-05	1.48882	3.69425e-08	1.39209
5090	PBX3	0.000210017	0.688054	0.0470355	0.887983
5155	PDGFB	0.00102925	0.832064	0.0750731	0.958154
5277	PIGA	0.00266643	0.828373	0.0956909	0.944478
5326	PLAGL2	7.77731e-10	1.7252	2.94997e-13	1.54704
5366	PMAIP1	4.06927e-06	0.570342	1.03097e-09	0.603367
5396	PRRX1	7.7093e-07	0.315315	0.0238989	0.890622
5433	POLR2D	0.00149494	1.20899	0.255943	1.0529
5452	POU2F2	0.264057	0.945497	0.00425543	0.952829
5465	PPARA	0.000114393	0.771029	0.935629	1.00111
5563	PRKAA2	0.00335026	1.11687	3.87414e-08	1.16929
5565	PRKAB2	8.39421e-09	1.58035	3.40524e-05	1.16493
5586	PKN2	0.26081	1.10256	0.609346	1.02141
5597	MAPK6	0.00435403	1.17771	0.0135756	1.10525
5600	MAPK11	0.238555	0.961027	0.353601	1.01937
5648	MASP1	0.00656373	1.121	0.00436412	1.04437
5789	PTPRD	0.097656	0.771253	0.0629543	1.08379
5800	PTPRO	0.856055	0.980672	0.26261	0.950354
5814	PURB	0.236291	0.893342	NA	NA
5859	QARS	0.915566	1.00565	0.0123971	1.09652
5896	RAG1	0.0176714	1.08033	0.032576	1.02543
5899	RALB	0.00170745	0.838653	0.000982891	0.870127
5903	RANBP2	0.00371062	1.26648	1.22164e-06	1.2967
5925	RB1	0.000103838	0.733315	0.430935	0.952925
5954	RCN1	0.0278574	0.869308	0.000480675	0.847795
5962	RDX	0.000996588	1.39241	0.0013371	1.18513
5977	DPF2	0.0693482	1.07549	0.00669864	1.09152
6004	RGS16	0.00555418	0.709665	0.336082	0.927816
6048	RNF5	1.02651e-09	1.48958	0.000417902	1.16745
6097	RORC	0.0059856	0.767709	0.291229	0.975301
6197	RPS6KA3	1.75852e-08	0.616009	7.57928e-12	0.723939
6241	RRM2	0.899718	0.982878	0.561835	1.04997
6319	SCD	0.00182714	0.638645	0.0261298	0.82058
6330	SCN4B	0.106839	1.10078	NA	NA
6331	SCN5A	0.752643	1.01345	3.65621e-06	1.12444
6354	CCL7	0.0457989	0.852523	5.92871e-06	0.863973
6397	SEC14L1	0.440697	0.925051	0.000224643	1.25171
6444	SGCD	0.0932007	0.805007	0.0909062	0.955968
6489	ST8SIA1	0.000330171	0.757642	0.465159	0.98393
6493	SIM2	0.00528107	1.37418	4.99016e-09	1.27798
6509	SLC1A4	0.000261005	0.712913	0.215904	1.07769
6529	SLC6A1	0.0758606	0.943659	0.152022	1.02455
6543	SLC8A2	0.797084	0.992326	0.625835	1.00896
6599	SMARCC1	0.000474537	1.32554	9.87681e-10	1.39062
6642	SNX1	0.155682	0.887471	0.0289736	1.13686
6785	ELOVL4	0.245617	1.07055	1.32218e-05	1.1672
6809	STX3	0.360825	1.07436	0.0389366	0.9097
6836	SURF4	0.0020288	0.81404	NA	NA
6857	SYT1	2.09212e-05	1.24553	3.99375e-07	1.22393
6895	TARBP2	8.60468e-08	1.35447	9.94057e-11	1.33958
6910	TBX5	0.734076	0.985694	0.891146	0.997784
6940	ZNF354A	0.382121	0.949826	0.158654	0.94614
7005	TEAD3	2.13417e-05	1.37574	1.0763e-06	1.22873
7046	TGFBR1	0.124693	0.861656	0.436676	0.990285
7057	THBS1	3.76714e-07	0.375216	8.86185e-10	0.535496
7069	THRSP	0.000146549	0.595997	NA	NA
7113	TMPRSS2	0.177771	1.10268	0.627908	1.01147
7128	TNFAIP3	1.72009e-14	0.386253	8.82361e-20	0.516977
7133	TNFRSF1B	7.3605e-15	0.496389	5.64122e-22	0.60417
7157	TP53	0.281074	1.17483	0.0897868	1.20115
7248	TSC1	0.452484	1.04065	0.0118835	1.10576
7327	UBE2G2	0.395468	0.93426	0.378618	0.959183
7402	UTRN	0.921633	0.991131	0.0722746	1.04612
7447	VSNL1	0.132986	0.869117	0.988852	0.999276
7471	WNT1	0.0711411	1.05132	0.0561668	1.02168
7504	XK	0.385335	1.14183	0.0831868	0.873656
7752	ZNF200	0.318497	1.05777	0.00424586	1.11907
7782	SLC30A4	0.36037	1.01895	0.0490381	1.01992
7832	BTG2	0.80359	0.97258	0.838224	1.01499
7837	PXDN	0.493781	1.0979	0.41953	1.08364
8019	BRD3	7.64414e-05	1.30098	1.37256e-09	1.28735
8028	MLLT10	0.0619067	1.19711	0.110491	1.06993
8085	MLL2	5.89744e-07	1.39432	0.00581773	1.03279
8091	HMGA2	1.057e-20	8.76637	1.005e-31	5.70609
8139	GAN	0.651576	1.01272	0.353621	0.989147
8161	COIL	3.07785e-06	1.35481	1.6209e-09	1.32377
8226	HDHD1A	0.00381149	0.747554	0.000142603	0.782075
8243	SMC1A	0.306157	0.926857	0.27576	1.05468
8303	SNN	8.59706e-16	2.01869	4.25847e-19	1.68818
8322	FZD4	0.169466	0.883351	0.0652999	0.881492
8411	EEA1	0.000621606	0.775953	0.519013	0.969987
8427	ZNF282	0.0563485	1.11057	0.0982234	1.06349
8428	STK24	0.928454	0.993735	0.982614	0.99901
8445	DYRK2	0.165414	1.15651	0.00839644	1.16827
8491	MAP4K3	1.67201e-07	1.42241	1.79839e-12	1.401
8509	NDST2	0.0354311	1.1016	0.0386644	1.07248
8518	IKBKAP	0.00529987	1.19472	1.93769e-05	1.24733
8522	GAS7	0.117811	0.835409	0.643436	1.02914
8555	CDC14B	0.000207903	1.4489	0.436409	1.04678
8660	IRS2	0.771064	0.965832	0.45372	1.06229
8671	SLC4A4	0.369679	1.1762	0.136065	1.09752
8693	GALNT4	0.000493998	0.618649	0.0578072	0.903528
8744	TNFSF9	0.00609159	0.875872	0.231174	0.982462
8773	SNAP23	0.0689076	0.857813	0.828123	1.01073
8780	RIOK3	0.18691	0.913782	0.00927373	0.833307
8799	PEX11B	0.0100901	1.13621	0.161025	0.939011
8801	SUCLG2	1.02177e-07	0.664771	4.56317e-08	0.735838
8846	ALKBH1	0.00139972	1.16099	0.027737	1.08769
8884	SLC5A6	1.35138e-06	1.32168	1.65855e-14	1.42174
8894	EIF2S2	0.724854	1.02042	0.000293799	1.19887
8897	MTMR3	0.578159	0.950412	0.0511977	1.08624
8908	GYG2	0.728103	0.9679	0.0153257	1.13767
8911	CACNA1I	0.650717	0.983393	0.804271	1.00395
8927	BSN	2.61795e-06	1.22198	6.64683e-05	1.09019
8974	P4HA2	0.559314	0.952091	0.000866932	0.830928
8976	WASL	0.0901161	0.83189	0.6967	1.02072
8994	LIMD1	0.37027	0.945066	0.198833	0.963063
9066	SYT7	0.756279	1.01387	NA	NA
9069	CLDN12	0.581458	1.03484	NA	NA
9098	USP6	0.0775448	1.11365	0.0236344	1.08173
9180	OSMR	3.1726e-19	0.342242	4.14203e-16	0.669166
9253	NUMBL	0.0614308	1.07882	NA	NA
9265	PSCD3	0.231649	1.10219	0.000874042	1.04907
9421	HAND1	0.133998	0.954855	0.778473	0.994984
9423	NTN1	0.000177185	0.625413	0.374015	1.0107
9425	CDYL	0.00246943	1.32738	0.0100493	1.14146
9448	MAP4K4	6.91495e-06	1.61668	7.74323e-08	1.37268
9468	PCYT1B	0.374109	0.90617	0.104592	1.02519
9469	CHST3	0.269368	1.10733	0.00146346	1.22437
9472	AKAP6	0.107884	1.07927	0.0265274	1.03962
9480	ONECUT2	0.342049	0.973789	0.00025784	1.11592
9481	SLC25A27	0.000618211	1.50679	NA	NA
9495	AKAP5	0.78896	0.993996	0.9053	0.998433
9510	ADAMTS1	0.0386925	0.727764	0.0885696	0.837846
9543	PUNC	1.03058e-09	1.23559	NA	NA
9568	GABBR2	0.0364155	0.738279	0.162016	0.898091
9580	SOX13	0.0248523	1.23512	4.81844e-06	1.23835
9616	RNF7	0.479854	1.03969	0.0828163	0.937144
9628	RGS6	0.964524	1.00164	0.01889	1.04769
9632	SEC24C	0.373323	1.04967	0.0110028	1.10258
9641	IKBKE	1.02299e-07	0.761159	7.86302e-09	0.79815
9649	RALGPS1	0.136529	1.14524	0.0896628	1.10267
9653	HS2ST1	0.96932	1.00258	0.00113067	1.16792
9654	TTLL4	7.53727e-10	1.49772	1.48437e-15	1.41841
9657	IQCB1	0.361811	1.05527	0.138005	1.07407
9658	ZNF516	0.00444971	1.33916	2.05782e-09	1.34808
9662	CEP135	0.0712932	1.13655	0.338135	1.03691
9687	GREB1	0.486782	1.15598	0.0886853	1.2021
9706	ULK2	0.0115522	1.261	0.088231	1.06987
9717	SEC14L5	0.232382	1.04813	7.60789e-05	1.11083
9749	PHACTR2	0.629298	1.06878	0.776299	1.0192
9755	TBKBP1	0.000104206	1.13743	0.000406987	1.05793
9765	ZFYVE16	0.0511469	1.21011	1.81311e-06	1.19432
9783	RIMS3	0.000175194	1.40104	0.00530825	1.13252
9819	TSC22D2	0.391418	1.06987	5.1245e-07	1.25151
9825	SPATA2	2.71116e-07	1.40601	5.10716e-13	1.42598
9846	GAB2	0.10503	0.801574	0.0058634	0.821642
9848	MFAP3L	0.000266717	0.571842	0.00797119	0.833403
9860	LRIG2	5.39149e-11	1.45712	0.000160911	1.15921
9880	ZBTB39	1.76386e-22	1.64755	5.25305e-24	1.37797
9881	LBA1	1.113e-19	0.499314	1.32917e-11	0.747354
9895	KIAA0329	0.00115268	1.18383	9.77363e-06	1.23393
9901	SRGAP3	0.0455217	1.29267	0.0619272	1.13999
9925	ZBTB5	1.44257e-10	1.37068	3.3978e-05	1.18121
9926	LPGAT1	0.0168403	0.769309	0.044652	0.899886
10019	SH2B3	5.19877e-20	0.427192	1.11574e-24	0.626466
10052	GJA7	0.0221144	1.40358	4.18966e-08	1.09714
10057	ABCC5	1.78925e-08	1.58112	0.0536026	1.1005
10072	DPP3	0.00418066	0.829913	0.0571414	0.92091
10076	PTPRU	0.00904821	0.816866	0.583351	0.970751
10100	TSPAN2	0.0580236	1.28892	0.00228629	1.05566
10125	RASGRP1	1.37791e-10	0.371907	1.0753e-09	0.606628
10138	YAF2	0.00154853	1.28229	0.788741	1.00941
10160	FARP1	4.45347e-09	2.20247	1.69348e-06	1.30924
10201	NME6	0.485565	1.03791	0.657301	0.984698
10221	TRIB1	0.000193769	0.67561	1.98721e-06	0.736753
10245	TIMM17B	0.204561	1.0937	0.992754	0.999522
10290	SPEG	0.42154	1.06551	2.5323e-06	1.20264
10297	APC2	0.832626	0.991018	0.563271	0.991354
10307	APBB3	0.608509	0.977097	0.613714	0.984096
10336	PCGF3	0.131949	1.14051	0.152977	1.07116
10352	WARS2	0.0625483	1.18729	0.590529	0.976366
10395	DLC1	0.0187687	0.736336	0.348403	1.07367
10451	VAV3	4.40983e-05	0.395155	3.09604e-12	0.360934
10487	CAP1	8.45944e-06	0.762354	3.97658e-11	0.79665
10491	CRTAP	0.00194086	0.772275	1.05298e-08	0.772667
10505	SEMA4F	9.35671e-11	1.44784	2.0734e-10	1.26584
10620	ARID3B	2.81252e-05	1.16213	2.64392e-14	1.22724
10642	IGF2BP1	3.77524e-10	1.55179	NA	NA
10643	IGF2BP3	4.92607e-05	2.97606	1.07156e-08	2.57208
10644	IGF2BP2	1.23118e-11	2.44795	3.05676e-12	2.02696
10755	GIPC1	0.00687886	0.862646	0.568313	0.976442
10766	TOB2	9.48169e-06	0.728823	0.554176	1.02743
10776	ARPP-19	2.73327e-09	1.50824	0.0204346	1.13409
10818	FRS2	0.00798088	1.14239	0.000871953	1.06258
10838	ZNF275	0.081002	1.14462	NA	NA
10857	PGRMC1	0.313328	1.08227	0.423725	1.0435
10858	CYP46A1	0.876143	1.0079	0.000664638	1.05425
10891	PPARGC1A	0.748174	1.02839	3.62837e-10	1.19256
10898	CPSF4	0.000178609	1.1512	7.37354e-09	1.19702
11041	B3GNT1	3.08756e-06	1.3938	5.97021e-17	1.48587
11046	SLC35D2	0.00381936	0.834363	0.845331	1.00798
11064	CEP110	0.0743239	0.851188	3.30015e-06	1.1567
11078	TRIOBP	0.608856	0.966283	0.0209545	1.11131
11094	C9orf7	0.0298068	1.08416	8.15434e-07	1.16553
11095	ADAMTS8	0.0383653	1.14149	0.00169751	1.06018
11096	ADAMTS5	0.976491	0.994813	0.0233542	1.20457
11155	LDB3	0.336276	1.0423	0.199199	1.04356
11174	ADAMTS6	0.132461	1.17575	0.0120534	1.04207
11269	DDX19B	1.92684e-05	1.25926	NA	NA
11280	SCN11A	1.37496e-07	1.1472	2.384e-06	1.08122
11320	MGAT4A	9.35798e-05	0.704606	1.21605e-09	0.713905
11334	TUSC2	0.653515	0.973199	0.959955	1.0023
11343	MGLL	5.00408e-12	0.366747	2.41959e-09	0.559993
22795	NID2	0.000639978	0.562222	0.131675	0.867137
22807	IKZF2	0.590668	1.01363	0.488011	0.99219
22838	RNF44	0.212232	1.06874	0.353309	1.04079
22839	DLGAP4	6.792e-07	1.42468	0.00122623	1.1686
22848	AAK1	0.00898537	0.817826	0.492792	0.962038
22849	CPEB3	0.000564871	0.797303	9.13774e-05	0.901995
22862	FNDC3A	0.0910704	1.14661	8.46593e-08	1.26657
22873	DZIP1	0.00213861	1.63156	2.21685e-11	1.43976
22884	WDR37	1.0807e-10	1.82406	0.0849825	1.08275
22893	BAHD1	0.0528757	1.10895	0.000206558	1.10545
22897	CEP164	0.000515403	1.2685	0.00218154	1.10191
22899	ARHGEF15	0.294288	0.965912	0.237866	0.984088
22902	RUFY3	0.390057	1.09064	0.15912	1.08885
22903	BTBD3	6.81986e-09	1.82626	1.87323e-16	1.57942
22927	HABP4	0.202102	1.0586	0.164822	1.02657
23041	MON2	0.165603	1.12844	0.00506432	1.09914
23046	KIF21B	0.0349551	0.9123	0.304254	1.02428
23076	KIAA0179	0.509386	1.03733	0.000829767	1.1707
23089	PEG10	1.22478e-05	2.11695	3.20801e-08	1.93829
23109	DDN	0.489253	1.01769	0.447937	1.00932
23118	MAP3K7IP2	0.229571	1.08885	0.997987	1.00015
23119	HIC2	0.000766262	1.35488	4.11279e-16	1.60366
23122	CLASP2	0.00291628	1.26581	0.721325	1.01649
23126	POGZ	2.77902e-06	1.52579	8.03808e-18	1.45819
23129	PLXND1	0.0005156	0.742927	0.664353	0.979434
23133	PHF8	0.000424648	1.28277	0.00477828	1.10511
23144	ZC3H3	0.0351362	0.876312	0.153695	0.937117
23150	FRMD4B	4.15561e-12	0.446208	1.78803e-11	0.620672
23163	GGA3	0.537075	0.960314	0.790501	0.987512
23190	UBXD2	0.175567	0.886504	0.194955	0.932912
23192	ATG4B	1.95634e-06	1.3111	2.4397e-05	1.17473
23208	SYT11	8.34879e-07	1.93684	5.73625e-05	1.38431
23213	SULF1	1.75804e-09	0.227639	2.08423e-16	0.319094
23220	DTX4	0.00160284	0.725197	0.0306964	0.872666
23241	PACS2	0.01621	1.1558	2.14275e-08	1.25126
23243	ANKRD28	0.0139635	0.767009	0.00349307	0.837194
23252	OTUD3	3.8008e-11	1.65564	2.06925e-08	1.15148
23269	MGA	0.0876542	1.14957	1.07065e-07	1.22331
23272	C3orf63	0.0731757	1.17678	0.0286452	1.11627
23305	ACSL6	0.966251	1.00136	0.00183559	1.06064
23306	KIAA0286	1.98693e-07	1.58713	9.153e-14	1.50069
23313	C22orf9	1.74979e-23	0.456203	6.70796e-20	0.654094
23358	USP24	0.000398099	1.215	3.0179e-05	1.18672
23359	KIAA0574	0.000119622	1.30801	9.98524e-05	1.15869
23405	DICER1	0.00392031	1.33603	1.54453e-05	1.25903
23452	ANGPTL2	0.0025944	0.680182	0.0965495	0.898048
23457	ABCB9	0.347132	0.954768	0.37743	1.02298
23463	ICMT	0.878918	1.00912	0.664296	0.980334
23483	TGDS	0.00941872	1.19175	6.46057e-07	1.30464
23503	ZFYVE26	0.473806	0.957637	0.710566	1.01557
23530	NNT	0.531822	0.948305	0.474524	0.958513
23543	RBM9	0.519753	1.05157	0.0797713	1.08248
23583	SMUG1	2.11835e-06	1.43421	1.03347e-05	1.22838
23646	PLD3	0.0254793	1.2386	4.25841e-10	1.47135
23659	LYPLA3	0.00323193	0.850275	0.00347095	0.918107
23670	TMEM2	1.85207e-07	0.59788	2.92801e-08	0.735287
25825	BACE2	2.49009e-14	0.407469	3.10005e-14	0.565962
25843	PREI3	0.0236698	1.13258	0.249052	1.05596
25849	DKFZP564O0823	0.0395448	0.819314	0.0826562	0.92841
25888	ZNF473	0.00112639	1.24093	0.00801926	1.12127
25909	AHCTF1	0.000152454	1.30767	0.00421213	1.13376
25924	MYRIP	0.613055	0.954208	0.0849971	1.10031
25943	C20orf194	2.38247e-07	1.41248	NA	NA
25953	PNKD	0.537992	0.951505	NA	NA
25956	SEC31L2	0.0470228	0.881648	0.908684	1.00299
26018	LRIG1	0.355867	1.12646	0.00252732	1.29794
26031	OSBPL3	4.58443e-10	0.382955	0.00043649	0.773905
26046	ZNF294	3.47123e-05	0.650902	0.645474	1.01661
26051	PPP1R16B	0.0226266	0.765681	3.26925e-05	0.762984
26100	WIPI2	0.000487816	1.25281	0.00373714	1.14235
26225	ARL5A	0.000343994	0.819543	0.113927	0.94708
26229	B3GAT3	0.00165457	0.844809	0.000541234	0.890691
26258	PLDN	0.639029	0.967239	NA	NA
26292	MYCBP	0.566311	1.05457	0.391764	0.949044
26523	EIF2C1	4.63004e-05	1.39792	0.000549452	1.16987
27005	USP21	5.7174e-26	1.76212	9.38549e-15	1.38327
27031	NPHP3	0.826824	1.0193	NA	NA
27086	FOXP1	0.00478843	0.772211	0.461864	1.02209
27087	B3GAT1	0.855457	1.0131	0.148537	1.04283
27092	CACNG4	0.314152	1.07789	0.00632809	1.09532
27122	DKK3	0.000612109	1.63692	2.0975e-10	1.74497
27143	KIAA1274	0.221617	1.08123	NA	NA
27343	POLL	0.494309	1.0272	0.000582509	1.0943
27439	CECR6	0.321078	0.962818	NA	NA
28511	NKIRAS2	0.000168535	1.25843	3.70136e-07	1.21097
28951	TRIB2	0.170989	0.841943	0.69387	1.03821
28969	BZW2	0.228729	1.10454	0.00390941	1.15198
28996	HIPK2	0.000370897	1.42319	2.11817e-06	1.28641
29128	UHRF1	0.000285441	1.47067	NA	NA
29851	ICOS	5.99803e-06	0.765685	1.39893e-11	0.884077
29904	EEF2K	6.33271e-16	0.596542	NA	NA
29953	TRHDE	0.45997	0.918974	0.175251	1.0869
29957	SLC25A24	0.0496255	0.903293	0.00180155	0.88634
30001	ERO1L	7.32177e-08	0.550647	2.88373e-08	0.748512
50487	PLA2G3	0.0420275	1.0654	0.133434	1.03165
50964	SOST	1.8653e-07	1.72955	NA	NA
50999	TMED5	1.90303e-06	0.667498	2.26893e-05	0.812567
51026	GOLT1B	0.147406	1.15022	0.252082	0.922952
51087	YBX2	0.00768026	1.18291	4.58447e-05	1.16623
51125	GOLGA7	0.138318	1.10406	0.761759	0.986702
51148	CEECAM1	0.706111	0.960976	NA	NA
51177	PLEKHO1	0.0409039	1.18895	0.0247943	1.13212
51200	CPA4	0.789742	0.983679	9.44228e-05	0.888508
51301	GCNT4	0.987473	0.999674	0.983301	1.00024
51361	HOOK1	0.00061289	1.35054	0.00631549	1.1521
51479	ANKFY1	0.667848	0.97704	0.733386	0.99075
51569	UFM1	0.69169	0.967362	0.989515	0.999477
51616	TAF9B	1.18744e-06	0.659927	0.0466983	0.950519
51701	NLK	0.000269663	1.29126	0.00351777	1.12709
51747	CROP	0.0302543	1.26503	6.12022e-08	1.2975
53344	CHIC1	0.256037	1.04243	NA	NA
54434	SSH1	0.1469	0.905963	0.0147671	1.12683
54454	KIAA1240	3.44655e-06	1.38371	1.81193e-13	1.31699
54471	SMCR7L	0.0710823	0.894399	0.402341	0.964825
54520	CCDC93	0.248024	1.07887	0.0758401	1.06452
54544	C1orf42	0.132562	1.04704	0.990912	1.00011
54545	MTMR12	0.11681	0.894418	0.0916739	0.94967
54619	CCNJ	2.39856e-12	1.84852	1.4244e-19	1.47312
54620	FBXL19	0.0298237	1.10457	NA	NA
54715	A2BP1	0.0377899	0.735574	0.00459846	1.13161
54796	BNC2	0.00541632	0.640528	0.0427997	1.16719
54800	KLHL24	0.00914558	1.36682	0.0600485	1.11346
54823	C1orf26	0.282506	1.11993	NA	NA
54834	GDAP2	0.0684424	1.16533	0.335531	1.03159
54850	FBXL12	0.055325	1.10905	4.96262e-06	1.23501
54851	ANKRD49	0.820797	1.01228	0.447065	1.03596
54891	FLJ20309	0.0121458	1.1747	0.899688	1.00219
54896	PQLC2	0.713002	1.02184	0.729909	0.994709
54910	SEMA4C	0.00911743	1.16802	3.78875e-08	1.25788
55007	FAM118A	0.134497	0.851861	0.323898	0.970651
55014	STX17	0.280807	0.939655	0.157307	0.950334
55031	USP47	0.450825	0.939145	1.80286e-05	1.2109
55054	ATG16L1	0.0487907	1.16705	5.23163e-06	1.10408
55066	PDPR	0.0991544	1.12696	0.0589833	1.02963
55071	C9orf40	0.963057	1.00386	0.531839	0.984529
55113	XKR8	0.254717	1.03153	0.127357	1.04216
55119	PRPF38B	0.278692	1.10698	0.69845	0.989477
55137	FIGN	6.36425e-08	2.70506	NA	NA
55143	CDCA8	0.00119243	1.47894	0.34226	1.06625
55200	PLEKHG6	5.59919e-06	1.32503	2.6097e-07	1.19629
55208	DCUN1D2	0.487722	1.05882	1.61454e-06	1.25375
55216	C11orf57	0.00417146	1.19613	0.0629036	1.08689
55222	LRRC20	3.88693e-09	1.36916	5.28981e-15	1.30595
55224	ETNK2	0.000328021	1.21227	0.00653	1.06451
55240	STEAP3	3.20753e-11	0.450176	1.37392e-10	0.684972
55260	TMEM143	0.00820755	1.10101	0.0273908	1.02573
55290	BRF2	5.21611e-05	1.27084	0.00529523	1.13725
55308	DDX19A	0.00154272	1.19613	0.0801219	1.07842
55342	STRBP	1.09345e-06	1.57104	NA	NA
55366	LGR4	0.721713	0.952115	0.970651	1.00309
55432	YOD1	0.96934	1.00273	0.00216702	1.05654
55500	ETNK1	3.8394e-06	1.93981	0.118053	1.11886
55544	RBM38	0.00965194	0.789337	0.0305688	1.14989
55573	CDV3	0.655859	1.04219	0.584002	1.03046
55576	STAB2	0.655712	0.986256	0.308298	1.01527
55636	CHD7	3.16317e-13	1.85555	1.27022e-19	1.7368
55662	HIF1AN	0.322132	1.03644	1.07366e-05	1.11381
55705	IPO9	5.26988e-14	1.56159	1.97245e-17	1.38516
55719	C10orf6	0.101346	1.14207	0.0069762	1.12257
55785	FGD6	0.714633	0.97103	0.00214506	1.10678
55824	PAG1	2.36419e-15	0.402027	NA	NA
55860	ACTR10	0.0589221	1.10763	0.0544775	1.08334
55909	BIN3	0.0209138	1.15735	0.000110856	1.16567
55916	NXT2	0.521709	0.929626	0.0371348	0.86682
55973	BCAP29	5.04702e-05	0.741861	1.05922e-06	0.797833
56061	UBPH	0.113435	1.12579	0.116516	1.08955
56063	C1orf91	0.0754897	1.10188	NA	NA
56261	RP5-1022P6.2	0.000345814	1.39449	NA	NA
56666	PANX2	0.00991169	0.886935	NA	NA
56834	GPR137	0.195138	1.06078	0.312841	0.978707
56882	CDC42SE1	5.19082e-08	1.59011	0.00312919	0.895989
56886	UGCGL1	0.0249061	1.18425	0.869987	0.992965
56888	KCMF1	6.1784e-07	1.49332	0.961578	1.00131
56905	C15orf39	0.000107035	0.791983	0.398169	0.965202
56907	SPIRE1	0.978843	0.997027	NA	NA
56916	SMARCAD1	1.14382e-07	1.3744	NA	NA
56917	MEIS3	0.000889923	0.888717	NA	NA
56983	C3orf9	0.440127	1.04819	0.0340337	1.09863
56996	SLC12A9	0.201765	0.944953	0.886969	1.00427
57120	GOPC	0.63305	1.04642	NA	NA
57147	SCYL3	5.11765e-05	1.24369	0.0237509	1.07973
57187	THOC2	0.499555	1.05606	0.640308	1.02342
57189	KIAA1147	0.854519	1.01719	NA	NA
57210	SLC45A4	0.143093	0.844964	NA	NA
57216	VANGL2	2.63331e-11	2.12825	NA	NA
57380	MRS2L	0.00017158	1.40567	0.325087	1.05507
57403	RAB22A	0.237836	1.1029	0.0539127	1.10351
57473	GM632	3.12808e-05	1.36965	4.58621e-07	1.35275
57475	PLEKHH1	0.0170314	1.36841	NA	NA
57508	INTS2	0.00972723	1.24036	NA	NA
57509	MTUS1	0.00556859	0.752435	0.0220763	0.85481
57523	KIAA1305	0.893088	1.01264	0.0358642	1.14158
57524	CASKIN1	7.01881e-07	1.21147	NA	NA
57526	PCDH19	0.766391	1.04701	NA	NA
57528	KCTD16	0.249031	1.02465	NA	NA
57534	MIB1	5.49233e-05	1.41993	NA	NA
57538	ALPK3	0.238571	1.13687	0.0314161	1.09409
57546	PDP2	0.00127362	1.29626	NA	NA
57569	ARHGAP20	0.0485354	0.805667	NA	NA
57579	KIAA1411	0.221209	1.09103	0.0326792	0.973736
57596	KIAA1446	0.163119	0.951251	0.317869	1.01795
57613	KIAA1467	2.45655e-10	1.48685	3.29129e-11	1.28865
57643	ZSWIM5	0.0174277	1.25595	NA	NA
57670	KIAA1549	5.89628e-23	2.2615	NA	NA
57715	SEMA4G	2.07787e-10	1.36231	1.2283e-11	1.21643
57722	NOPE	0.212262	1.19502	NA	NA
57731	SPTBN4	0.521451	0.972011	0.0251703	1.03822
57799	RAB40C	0.274222	1.0743	0.0146949	1.03358
58485	TRAPPC1	0.16912	1.09577	NA	NA
58533	SNX6	0.130734	0.924479	0.787429	0.989138
59274	MESDC1	0.00667282	0.807724	NA	NA
59343	SENP2	2.43846e-08	1.43793	0.154313	1.07033
63906	GPATC3	8.89679e-05	1.17869	0.0368962	1.05898
63915	MUTED	0.0172707	1.19652	NA	NA
64063	PRSS22	0.619616	0.975226	0.0867636	0.945955
64089	SNX16	0.798434	0.979106	0.915219	1.00558
64131	XYLT1	0.0138296	0.9374	NA	NA
64215	DNAJC1	0.141429	0.892312	0.00419459	0.897168
64344	HIF3A	9.74489e-13	2.71949	5.46789e-19	1.28177
64427	TTC31	1.85567e-09	1.36024	1.86529e-13	1.33206
64506	CPEB1	0.169591	1.08225	0.0144464	1.11613
64744	SMAP1L	4.54847e-13	0.611092	NA	NA
64756	ATPAF1	0.000390859	1.32664	NA	NA
64760	RAI16	0.923555	1.0056	0.514552	1.02423
64778	FNDC3B	0.164775	0.865815	0.155796	0.934762
64782	ISG20L1	0.00226952	0.870816	0.0201047	1.05521
65055	REEP1	0.136398	1.27544	5.88062e-05	1.42735
78999	LRFN4	0.000379709	0.827779	0.000288238	0.872671
79158	GNPTAB	6.62364e-05	0.744898	0.000423994	0.85313
79180	EFHD2	3.12161e-06	0.687863	0.0189309	0.894313
79602	ADIPOR2	1.05089e-05	1.33585	3.17293e-08	1.25724
79616	CCNJL	9.83638e-12	1.37197	3.25012e-09	1.12707
79669	C3orf52	0.0149545	0.868191	0.324428	1.03015
79716	NPEPL1	0.00447495	0.803678	0.0107542	0.896443
79727	LIN28	2.3712e-05	1.26858	0.00173763	1.0643
79734	KCTD17	0.710708	1.01122	0.381558	1.01476
79760	GEMIN7	0.0111522	1.15699	0.870243	0.99783
79768	C15orf29	0.399314	0.894282	0.113658	1.06199
79805	VASH2	1.17046e-09	1.77931	2.29928e-14	1.43483
79817	MOBKL2B	0.775596	1.03633	0.477897	0.964199
79822	ARHGAP28	0.226376	1.14179	0.0305495	1.04079
79895	ATP8B4	1.24017e-12	0.620783	3.79523e-08	0.907398
79905	TMC7	0.6138	1.01107	0.341625	0.98671
79944	L2HGDH	0.160907	1.10545	0.181339	1.04199
79974	FLJ21986	1.59487e-07	0.53744	0.282122	0.976768
80012	PHC3	0.887142	0.988665	0.175655	1.03317
80144	FRAS1	6.31379e-07	2.4839	0.000703304	1.05218
80256	KIAA1539	0.000135915	0.832431	0.0249559	0.945508
80305	TRABD	8.25425e-05	0.818681	0.000179232	0.886247
80315	CPEB4	1.09178e-06	0.578378	NA	NA
80774	LIMD2	0.632845	0.978435	0.0157151	1.05548
80824	DUSP16	0.00607076	1.33198	NA	NA
81796	SLCO5A1	0.144913	1.03362	0.000470544	1.05567
83544	C14orf168	0.000145455	1.35061	NA	NA
83607	MGC4268	0.00473904	1.16979	NA	NA
83640	FAM103A1	0.655922	1.02869	NA	NA
83698	CALN1	0.924089	1.00507	NA	NA
83733	SLC25A18	7.01371e-09	1.35863	NA	NA
83892	KCTD10	0.0957253	0.905445	NA	NA
83930	STARD3NL	0.611078	1.02738	NA	NA
83931	STK40	0.0199103	1.1462	NA	NA
83999	KREMEN1	0.525474	1.02361	NA	NA
84056	KATNAL1	0.28474	1.09741	NA	NA
84101	USP44	1.72996e-09	2.00885	NA	NA
84135	UTP15	0.594649	0.963804	NA	NA
84146	ZNF644	0.0118597	1.26446	NA	NA
84171	LOXL4	3.5409e-07	0.570491	NA	NA
84281	MGC13057	8.15324e-05	0.379301	NA	NA
84301	DDI2	0.401631	1.03482	NA	NA
84440	RAB11FIP4	0.00200676	1.42673	NA	NA
84444	DOT1L	0.712721	0.987176	0.656265	0.99568
84458	LCOR	0.000216343	1.28876	NA	NA
84465	MEGF11	0.236927	0.897573	NA	NA
84553	C6orf168	0.00143229	1.32529	NA	NA
84612	PARD6B	0.00153462	1.35178	0.345448	1.016
84640	USP38	0.0810988	0.879926	NA	NA
84669	USP32	0.350643	1.06683	0.920745	0.996194
84695	LOXL3	1.00005e-10	1.46646	NA	NA
84733	CBX2	1.85467e-24	3.82417	0.44922	1.00685
84826	SFT2D3	4.61521e-12	1.44452	NA	NA
84894	LRRN6A	0.0056921	1.21651	NA	NA
84919	PPP1R15B	0.000130292	1.24508	NA	NA
84923	FAM104A	0.836223	1.01115	NA	NA
84924	ZNF566	1.35853e-06	1.49228	NA	NA
84952	CGNL1	0.544312	0.938827	NA	NA
85027	MST150	0.00955072	0.775358	NA	NA
85364	ZCCHC3	4.01674e-20	1.85979	NA	NA
85407	NKD1	0.333039	1.03966	NA	NA
89853	FAM125B	0.00991982	1.12087	2.38494e-09	1.26163
89857	KLHL6	3.36424e-10	0.493987	NA	NA
90249	UNC5A	0.000283611	0.597655	NA	NA
90379	LOC90379	0.00158508	1.2762	2.03899e-06	1.29227
90627	STARD13	6.21063e-10	0.597848	0.000569587	0.848925
90780	PYGO2	0.130115	1.0682	NA	NA
90874	ZNF697	0.00056728	1.40778	NA	NA
90957	DHX57	3.35162e-08	1.3613	3.00293e-22	1.37602
91408	BTF3L4	0.00573038	1.17205	NA	NA
91584	PLXNA4B	0.000152303	1.14704	NA	NA
91608	RASL10B	4.9382e-05	1.18883	NA	NA
91947	ARRDC4	4.805e-06	0.529502	NA	NA
92312	LOC92312	5.05211e-26	3.04348	NA	NA
92935	MARS2	0.0141748	1.1453	NA	NA
92979	39516	0.0469323	1.1137	NA	NA
93487	C14orf32	0.000493975	1.49808	2.31664e-12	1.31105
96459	FNIP1	0.423882	0.927859	NA	NA
112398	EGLN2	0.190692	1.0837	0.0658234	1.07467
112936	VPS26B	0.000420231	0.818629	NA	NA
113419	TEX261	0.59951	0.975417	0.0749794	1.06778
113791	MGC17330	1.28287e-08	0.697935	6.09233e-12	0.686359
113878	DTX2	0.00799074	0.884007	0.982375	0.999408
114781	BTBD9	0.000433443	1.18976	0.317803	1.01695
114836	SLAMF6	0.00052165	0.834958	NA	NA
115426	UHRF2	0.771824	1.01863	NA	NA
115509	ZNF689	3.84931e-06	1.37662	NA	NA
115908	CTHRC1	0.00650171	0.548271	NA	NA
116443	GRIN3A	0.154851	0.961366	NA	NA
117247	SLC16A10	8.80935e-07	1.78143	6.24819e-11	1.29665
117248	GALNTL2	0.00137154	0.771661	NA	NA
121227	LRIG3	0.461971	1.09143	NA	NA
122809	SOCS4	0.304036	1.06513	NA	NA
122830	NAT12	0.00817987	1.18311	NA	NA
123606	NIPA1	8.40796e-06	0.619432	NA	NA
123811	C16orf63	0.104676	1.14476	NA	NA
123879	DCUN1D3	0.000111016	0.778053	NA	NA
124583	CANT1	0.896729	0.99255	0.791464	0.988667
126731	C1orf96	0.000113505	1.35623	NA	NA
130399	ACVR1C	0.190272	1.16083	NA	NA
131368	ZPLD1	0.230539	1.04184	NA	NA
131450	CD200R1	0.00143498	0.890966	NA	NA
131583	FAM43A	0.0829713	1.30679	NA	NA
132864	CPEB2	5.40292e-11	0.508166	NA	NA
133522	PPARGC1B	0.0857739	0.949865	NA	NA
134266	GRPEL2	0.546855	0.964809	NA	NA
134353	LSM11	0.85218	1.00982	NA	NA
134548	ANKRD43	0.564272	1.06248	NA	NA
134957	STXBP5	9.4727e-06	0.706452	NA	NA
136319	MTPN	0.20317	0.954885	NA	NA
140775	SMCR8	0.939789	1.00228	NA	NA
140803	TRPM6	0.126253	1.0607	0.519658	0.992227
140883	SUHW2	0.123316	1.18104	0.00286792	1.05483
140890	SFRS12	0.0412006	1.13738	2.23969e-05	1.17686
144097	LOC144097	0.00379777	1.13679	NA	NA
147808	ZNF784	3.31476e-05	1.24362	NA	NA
147949	ZNF583	0.174351	1.0489	NA	NA
148867	SLC30A7	0.81322	0.978098	NA	NA
149076	FLJ25476	1.6788e-09	1.45151	0.0287602	1.03382
150465	TTL	0.000817925	1.25944	NA	NA
151473	SLC16A14	0.00776511	1.41742	NA	NA
152006	RNF38	0.00741724	1.18803	0.000365959	1.19405
153241	CCDC100	0.0942496	0.895439	NA	NA
154091	SLC2A12	0.139728	1.20099	NA	NA
154743	FLJ31818	0.0042712	1.19855	NA	NA
157378	TMEM65	0.0823078	0.859122	NA	NA
157506	RDH10	0.00962507	1.43396	NA	NA
157567	ANKRD46	0.00603614	1.25698	0.00143841	1.21109
160760	PPTC7	0.0935767	0.881297	NA	NA
168455	FLJ36031	0.00223632	0.789141	NA	NA
192669	EIF2C3	0.00304012	1.28043	0.000101654	1.25006
192670	EIF2C4	0.186867	0.911539	0.0105995	0.951084
200010	SLC5A9	0.493605	0.977989	NA	NA
200081	TXLNA	0.000774916	1.34256	0.0269398	0.904619
200424	MGC22014	4.08533e-15	1.83841	9.29966e-09	1.13725
200879	LIPH	0.00564689	0.863848	NA	NA
200933	FBXO45	4.45365e-05	1.50635	NA	NA
200942	KLHDC8B	0.691205	1.02509	NA	NA
201626	2'-PDE	0.372078	0.936697	0.319598	1.01584
203447	NRK	0.0499179	0.712655	NA	NA
203522	DDX26B	0.60953	1.04414	NA	NA
205147	FLJ38377	0.388534	1.01939	NA	NA
205564	SENP5	1.60971e-06	1.58545	0.175097	1.07405
219623	TMEM26	0.0133522	1.0443	NA	NA
220963	SLC16A9	0.377889	0.867149	NA	NA
221833	SP8	0.135963	1.25506	NA	NA
222236	NAPE-PLD	0.0874953	1.20826	NA	NA
222546	RFXDC1	0.000656618	1.05982	NA	NA
222659	PXT1	0.973295	0.999375	NA	NA
222663	SCUBE3	6.21841e-21	3.03828	0.00316237	1.06082
246175	CNOT6L	3.30469e-07	0.749019	NA	NA
253260	RICTOR	0.462076	0.945898	NA	NA
253943	YTHDF3	0.718564	1.04058	0.105792	1.06188
254048	FLJ25778	0.0181912	1.20428	NA	NA
254251	LCORL	0.0899265	1.14007	NA	NA
255631	COL24A1	0.749258	0.975833	NA	NA
283209	PGM2L1	0.000270299	0.599055	NA	NA
283219	KCTD21	0.0737589	0.889793	NA	NA
283337	ZNF740	0.21468	0.967248	NA	NA
283373	ANKRD52	1.66298e-07	1.23569	NA	NA
283377	SPRYD4	0.0107769	1.16893	NA	NA
283450	C12orf51	2.03023e-07	1.33878	NA	NA
283464	GLT8D3	6.90554e-06	1.3912	NA	NA
283659	PRTG	0.185279	1.03396	NA	NA
284161	GDPD1	1.19614e-05	1.62274	NA	NA
285195	SLC9A9	4.16945e-12	0.633372	NA	NA
285203	C3orf64	7.54813e-07	0.568293	3.74027e-05	0.860169
285367	RPUSD3	0.41039	0.950577	NA	NA
285636	LOC285636	0.32855	1.0468	NA	NA
285672	P18SRP	0.657995	0.960925	0.1054	1.05683
286204	CRB2	0.0459416	1.12023	NA	NA
340419	RSPO2	0.981065	1.00111	NA	NA
340533	RP11-130N24.1	0.00171052	1.32228	NA	NA
341640	FREM2	5.14735e-13	2.16781	NA	NA
344558	SH3MD4	0.656985	0.957765	NA	NA
348938	ICHTHYIN	0.401891	0.969496	NA	NA
374655	ZNF710	0.011892	0.776443	0.547296	1.04501
375346	TMEM110	0.00016385	0.808022	0.00648878	0.903126
375743	PTAR1	0.175088	0.902897	NA	NA
376267	RAB15	0.780487	1.01953	0.196305	1.05974
387640	FLJ45187	3.49046e-09	1.95504	NA	NA
387921	RP11-50D16.3	0.402093	1.06196	NA	NA
388228	SBK1	6.9342e-30	2.8522	NA	NA
388403	YPEL2	0.0144837	0.805366	NA	NA
389136	VGLL3	1.24333e-07	0.436669	3.63844e-05	0.919992
389206	CCDC4	0.0265889	1.13552	NA	NA
389421	LIN28B	6.20451e-19	4.61138	NA	NA
401265	KBTBD1	0.609021	0.983066	NA	NA
401474	SAMD12	0.00764904	0.932479	NA	NA
401548	SNX30	1.82051e-08	0.629523	NA	NA
402665	LOC402665	1.01196e-13	1.60833	NA	NA
403313	PPAPDC2	0.801441	1.0217	NA	NA
440730	TRIM67	0.0580829	1.05019	NA	NA
441478	MGC61598	4.0112e-06	1.38377	NA	NA
494470	RNF165	0.0651062	1.19985	NA	NA
541565	C8orf58	0.773542	0.981571	NA	NA
653319	LOC653319	1.47342e-05	1.35207	NA	NA

## Sheet: MYCN targets (Marson+GSE6007)
		C5 tumors/others (Tothill)		C5 tumors/others (TCGA)
Entrez ID	Symbol	ttest	fold	ttest	fold
23	ABCF1	1.33885e-06	1.33611	0.00734019	1.11474
93	ACVR2B	3.51006e-12	1.72995	2.98283e-23	1.46725
142	PARP1	4.91205e-08	1.41188	2.59269e-08	1.22547
158	ADSL	0.0132344	0.878546	0.456597	1.03374
172	AFG3L1	0.0212756	1.21995	NA	NA
191	AHCY	0.843991	1.01417	1.24416e-07	1.26982
204	AK2	0.454936	0.929546	2.17324e-20	0.502836
271	AMPD2	0.0367068	1.11357	0.00869366	1.115
328	APEX1	1.00259e-07	1.36154	2.49911e-07	1.23955
440	ASNS	0.9514	1.0057	0.256337	0.928418
516	ATP5G1	0.0385851	0.881551	0.136485	0.926462
587	BCAT2	0.000441898	1.25106	0.510933	1.03133
637	BID	2.92783e-08	0.608421	2.68824e-10	0.659398
655	BMP7	2.81109e-10	4.03488	3.81532e-19	2.79536
687	KLF9	1.45467e-08	0.522278	3.71707e-07	0.732262
699	BUB1	0.00793251	1.55963	0.0361967	1.17802
701	BUB1B	0.0011466	1.55466	0.00494322	1.20326
708	C1QBP	0.222794	1.08576	0.434514	0.956946
740	MRPL49	0.547687	0.971432	0.0851402	0.932895
790	CAD	2.14087e-05	1.09446	NA	NA
892	CCNC	0.007543	0.856281	0.959603	0.997111
898	CCNE1	0.708528	1.06701	0.17246	0.87366
899	CCNF	0.00178362	1.19795	3.76658e-07	1.20106
908	CCT6A	0.630477	0.971949	9.86562e-05	1.15905
934	CD24	0.828694	1.03026	0.103272	0.868471
983	CDC2	0.0118765	1.41547	0.314641	1.0836
990	CDC6	9.60277e-05	1.49354	0.0748285	1.09623
991	CDC20	0.0204436	1.40652	0.578297	1.04748
996	CDC27	0.169095	0.909867	0.440038	0.964737
999	CDH1	0.0674679	0.769573	0.897666	1.00749
1001	CDH3	3.70313e-09	2.25862	9.27276e-10	1.67021
1019	CDK4	3.04204e-10	1.46497	7.06577e-12	1.34933
1104	RCC1	0.133762	0.837729	0.172901	0.937401
1111	CHEK1	2.74022e-05	1.75498	0.00637982	1.21452
1164	CKS2	0.0116999	1.33705	0.485233	1.04272
1182	CLCN3	0.178433	0.896833	0.217588	1.06663
1207	CLNS1A	0.228631	0.924379	0.826308	0.990008
1355	COX15	9.01964e-05	1.33514	1.96519e-05	1.20043
1429	CRYZ	0.0442943	0.80422	0.00684985	0.833893
1457	CSNK2A1	7.50745e-06	1.43832	0.000370015	1.2607
1503	CTPS	0.0113984	1.27497	0.611006	1.03133
1665	DHX15	0.00251661	1.16663	0.365202	1.05178
1678	TIMM8A	0.0984275	1.11024	0.482258	0.965381
1723	DHODH	0.180959	1.07384	0.499787	0.984799
1763	DNA2L	9.7709e-08	1.65981	5.96595e-05	1.16342
1786	DNMT1	0.20176	1.1067	0.0699903	1.11172
1841	DTYMK	3.06686e-08	1.21054	NA	NA
1854	DUT	0.884897	1.01265	0.00010081	1.26594
1869	E2F1	0.134508	1.09308	0.00327403	1.09255
1894	ECT2	0.00514742	1.43323	0.533772	1.04793
1933	EEF1B2	0.828112	0.986517	0.695982	1.01529
1936	EEF1D	0.000213877	0.758002	0.996693	0.999759
1937	EEF1G	0.00756776	1.2075	0.493853	1.01951
1965	EIF2S1	0.806112	0.984282	0.395387	0.963966
2079	ERH	6.97798e-09	1.31179	5.32222e-09	1.19426
2091	FBL	2.65587e-06	1.48722	3.90504e-09	1.38792
2130	EWSR1	0.250859	0.931217	0.323729	1.03923
2218	FCMD	0.20677	0.901954	0.730927	0.984024
2237	FEN1	0.11904	1.15112	0.346075	1.05229
2287	FKBP3	0.00348135	1.20163	5.36454e-06	1.20273
2288	FKBP4	9.13572e-06	1.48737	2.60298e-06	1.3624
2395	FXN	0.0798871	1.11371	0.898115	0.99416
2521	FUS	4.43723e-06	1.61557	2.68235e-07	1.38849
2547	XRCC6	2.04595e-06	0.80329	0.257137	0.965216
2618	GART	0.90332	0.989908	0.21405	0.940215
2648	GCN5L2	0.121719	1.08373	2.37956e-07	1.19827
2671	GFER	1.14895e-06	0.766352	0.223139	0.949196
2707	GJB3	0.00331139	0.778669	0.00191522	0.822433
2806	GOT2	0.313435	1.05864	0.545692	1.02384
2935	GSPT1	0.0671485	1.15426	0.142475	0.918461
2936	GSR	0.908206	0.990314	0.685176	0.978735
2953	GSTT2	0.0725325	1.21731	0.336424	1.04998
2956	MSH6	1.14775e-10	1.68907	1.64515e-06	1.41181
2963	GTF2F2	0.660351	1.02061	0.000350125	1.11485
2971	GTF3A	0.275963	0.92256	0.00221125	0.874639
3066	HDAC2	3.66798e-10	1.50857	1.67056e-09	1.34793
3068	HDGF	1.57756e-05	1.24593	0.000321542	1.11251
3070	HELLS	5.11737e-06	1.86718	1.71157e-07	1.47192
3150	HMGN1	0.503113	1.03164	0.0176227	1.08863
3159	HMGA1	0.0387043	1.21994	0.110505	1.09486
3177	SLC29A2	0.000526832	1.37503	0.00925793	1.12707
3178	HNRPA1	8.664e-06	1.30087	2.12748e-11	1.35295
3182	HNRPAB	0.547553	0.96895	0.52459	0.975673
3192	HNRPU	0.491589	1.07556	1.6454e-05	1.22745
3308	HSPA4	0.0843446	0.828302	0.133452	1.08924
3313	HSPA9B	0.396285	0.940978	0.10592	0.916713
3329	HSPD1	0.00324815	1.54307	0.047197	1.10991
3336	HSPE1	0.0878229	1.09964	0.204098	1.05152
3376	IARS	0.000145424	1.35066	0.159007	1.05382
3422	IDI1	4.23469e-12	1.87199	0.201522	0.925948
3609	ILF3	0.00499191	1.33207	4.0816e-05	1.33798
3613	IMPA2	0.42995	1.09108	0.731737	0.973372
3615	IMPDH2	0.609821	0.954855	0.437529	1.04218
3619	INCENP	0.205413	1.05052	0.246488	1.02149
3775	KCNK1	0.0185109	0.776725	0.0627661	0.86144
3837	KPNB1	0.17058	1.10566	0.0878656	1.10071
3843	RANBP5	0.177399	1.12148	8.71584e-11	1.40171
3925	STMN1	1.46487e-13	1.97992	3.80937e-10	1.42465
3939	LDHA	5.10929e-06	0.732157	2.49079e-11	0.784614
3945	LDHB	7.53734e-11	1.71149	4.92549e-10	1.41333
3978	LIG1	9.32943e-07	1.29941	1.21391e-10	1.32208
3980	LIG3	1.4935e-13	1.49844	6.70049e-16	1.32795
4072	TACSTD1	0.355367	1.08894	0.0390792	1.10419
4134	MAP4	0.104568	0.885214	0.433754	0.962812
4171	MCM2	6.51618e-08	1.73284	3.96751e-07	1.31715
4172	MCM3	4.41638e-08	1.50826	7.21788e-05	1.25034
4173	MCM4	0.0351945	1.21213	0.0168845	1.15617
4174	MCM5	0.562064	0.951891	0.737238	0.981342
4175	MCM6	0.000585239	1.36765	0.030909	1.12564
4176	MCM7	3.30642e-06	1.47873	1.49295e-07	1.38148
4200	ME2	9.77477e-05	0.75537	1.85842e-07	0.737256
4234	METTL1	0.00665951	1.12983	2.28694e-06	1.1858
4282	MIF	0.0103386	0.846218	0.00190501	0.891292
4361	MRE11A	0.145691	1.13015	0.156627	1.07433
4522	MTHFD1	0.64422	1.02831	0.0844062	1.06825
4591	TRIM37	1.29723e-05	1.31186	2.077e-07	1.24917
4610	MYCL1	0.017784	1.39645	0.923445	0.992374
4613	MYCN	3.26839e-16	3.16007	5.07076e-19	2.42742
4644	MYO5A	2.17896e-19	0.427526	8.60199e-28	0.656683
4678	NASP	4.56914e-06	1.9017	1.96768e-14	1.56129
4682	NUBP1	0.5806	0.971183	0.0663205	0.929935
4691	NCL	0.00143818	1.15347	1.26164e-06	1.21235
4706	NDUFAB1	0.996847	1.00019	0.0184505	0.913899
4830	NME1	7.63702e-10	1.56113	0.110789	1.07583
4833	NME4	0.000546071	1.30842	3.34857e-09	1.39144
4839	NOL1	5.70974e-05	1.30851	3.01968e-07	1.29795
4869	NPM1	0.0486825	0.864638	0.149536	0.941433
4957	ODF2	0.0575498	1.16447	1.62331e-05	1.19251
5052	PRDX1	0.343513	1.05006	0.00823061	0.911808
5111	PCNA	0.000122359	1.33711	0.0364844	1.11519
5163	PDK1	0.915152	0.987584	0.322433	1.04538
5188	PET112L	0.503666	0.943965	0.160746	1.05724
5245	PHB	0.00894556	1.16059	0.330753	1.05123
5394	EXOSC10	9.21507e-05	1.26123	0.0008608	1.1542
5422	POLA	0.588693	1.03752	0.63668	1.02069
5426	POLE	1.05127e-07	1.4146	1.23746e-10	1.24737
5435	POLR2F	0.0107502	0.8818	0.420902	1.03334
5453	POU3F1	0.313291	1.03139	0.458544	1.00998
5464	PPA1	1.27729e-05	0.743499	5.46928e-08	0.793993
5558	PRIM2A	0.00500637	1.32744	0.00397829	1.12979
5584	PRKCI	0.0717934	0.81451	1.69405e-05	0.762175
5597	MAPK6	0.00435403	1.17771	0.0135756	1.10525
5609	MAP2K7	0.0164648	1.14848	0.00145235	1.08509
5631	PRPS1	0.0356606	1.17145	0.00240958	1.13811
5663	PSEN1	0.155268	1.09683	0.603394	1.02343
5710	PSMD4	2.30196e-06	1.25068	0.145928	1.04826
5725	PTBP1	0.179345	1.10154	0.0632661	1.06907
5831	PYCR1	0.106442	1.10926	0.72827	1.01621
5832	ALDH18A1	0.828111	1.01143	0.261564	1.04937
5876	RABGGTB	0.147516	0.881244	0.000657714	0.815937
5886	RAD23A	0.185932	0.890697	0.828923	0.988913
5901	RAN	0.337605	1.08277	0.00941157	1.15564
5933	RBL1	0.138379	1.07441	NA	NA
5981	RFC1	0.160996	1.08546	0.00251409	1.14061
5983	RFC3	0.11482	1.19006	0.0286717	1.14727
5984	RFC4	7.79571e-09	1.7339	0.000537077	1.23801
5985	RFC5	2.12644e-08	1.57881	9.36381e-05	1.26062
6059	ABCE1	0.0160573	0.871366	0.0619657	0.916291
6094	ROM1	0.0221132	0.912012	0.258648	0.973349
6118	RPA2	0.0238784	1.14544	0.710557	0.981097
6135	RPL11	0.0428674	1.08964	0.0245054	1.08585
6136	RPL12	0.0627344	0.930805	0.956237	1.00107
6139	RPL17	0.457804	1.03447	0.73257	0.991054
6141	RPL18	0.0110963	1.11918	0.0379845	1.05644
6156	RPL30	0.326505	0.971096	0.0833171	0.971722
6160	RPL31	0.714385	1.03644	0.60246	1.03515
6182	MRPL12	0.638343	0.967053	0.00474092	0.865505
6202	RPS8	0.391059	1.03675	0.247389	1.03284
6222	RPS18	0.025926	1.04626	0.869173	1.00269
6229	RPS24	0.000126359	0.675638	0.62108	1.01072
6240	RRM1	0.0133187	1.20071	0.41655	1.05693
6241	RRM2	0.899718	0.982878	0.561835	1.04997
6418	SET	0.0166946	1.13613	0.191314	1.06003
6426	SFRS1	0.00840295	1.20702	0.083836	1.10434
6427	SFRS2	0.243459	1.05524	0.132052	0.948517
6428	SFRS3	1.74808e-05	1.48062	0.0212817	1.09309
6432	SFRS7	0.020834	1.19015	1.20869e-06	1.36794
6453	ITSN1	0.56835	0.95442	0.00488082	1.13888
6470	SHMT1	0.0929335	1.14569	0.0773524	1.07452
6566	SLC16A1	0.000229082	1.62043	0.000231954	1.38321
6573	SLC19A1	0.501474	0.96278	0.135204	1.06465
6626	SNRPA	3.47716e-05	1.22174	1.09279e-08	1.17777
6632	SNRPD1	1.30958e-09	1.42892	0.000448196	1.15544
6654	SOS1	0.00126891	1.43492	0.0534477	1.12789
6657	SOX2	0.491297	0.865429	0.751827	1.02265
6723	SRM	0.688082	0.975183	0.339753	1.04425
6742	SSBP1	0.0280465	1.18974	0.0247122	0.921321
6748	SSR4	0.000386697	0.744245	1.16984e-09	0.758059
6749	SSRP1	0.0830877	1.08884	2.11549e-06	1.2259
6785	ELOVL4	0.245617	1.07055	1.32218e-05	1.1672
6840	SVIL	0.187274	0.866006	0.781677	0.981371
6882	TAF11	1.66487e-14	1.6573	6.07387e-05	1.21479
6929	TCF3	5.95463e-05	1.36495	5.1008e-14	1.4626
6949	TCOF1	0.406706	1.04775	0.0170963	1.10951
7001	PRDX2	0.0728522	1.1571	0.00698415	1.1468
7015	TERT	0.339945	1.04419	0.133774	1.02916
7022	TFAP2C	9.72064e-15	0.316696	2.09894e-12	0.523668
7023	TFAP4	0.00190172	1.13204	1.48602e-05	1.09689
7037	TFRC	0.960252	0.993993	3.56066e-06	0.709415
7073	TIAL1	4.28302e-12	1.71544	3.95715e-15	1.42645
7112	TMPO	4.19561e-09	2.00797	0.0092044	1.16137
7153	TOP2A	0.00108794	1.80378	4.19557e-05	1.43936
7167	TPI1	0.342187	1.06876	0.17526	1.05439
7203	CCT3	7.5031e-09	1.28626	8.08982e-05	1.12994
7263	TST	2.93697e-07	0.615914	0.0122023	0.861876
7296	TXNRD1	0.00728053	1.13954	0.165246	1.05766
7301	TYRO3	0.0120706	1.23501	2.22045e-06	1.32491
7329	UBE2I	0.512	1.07114	1.6661e-06	1.3762
7337	UBE3A	0.0612901	0.891516	0.381888	0.962309
7368	UGT8	0.0319582	1.29691	0.664126	0.971448
7371	UCK2	2.48517e-07	1.45517	0.838338	1.00993
7374	UNG	1.07504e-11	1.56989	1.15742e-10	1.33424
7398	USP1	0.994527	1.0008	0.0801672	0.92332
7407	VARS	0.00398433	1.25389	0.00612589	1.13584
7443	VRK1	0.0130743	1.21631	0.231146	1.06814
7465	WEE1	4.02337e-05	1.37804	0.000108411	1.23052
7518	XRCC4	0.619278	1.03439	0.140841	1.05562
7520	XRCC5	8.4446e-05	1.43214	1.31672e-06	1.28215
7553	ZNF7	0.00732604	0.793023	0.00276934	0.845967
7555	CNBP	0.387185	1.03981	0.00846918	1.06983
7866	IFRD2	0.0219905	0.875286	0.00713423	0.897902
7884	SLBP	0.584908	0.957205	0.828262	1.0112
7913	DEK	0.000472284	1.28	0.00324991	1.1415
7965	JTV1	0.0415641	1.11889	0.388895	1.04274
8028	MLLT10	0.0619067	1.19711	0.110491	1.06993
8061	FOSL1	0.00206355	0.836223	0.00514495	0.919751
8140	SLC7A5	0.00033283	0.676437	0.148052	0.902898
8208	CHAF1B	0.0493182	0.897684	0.0649025	0.919128
8225	GTPBP6	0.0321143	0.87381	0.707293	1.01594
8317	CDC7	8.49824e-07	1.93695	1.32766e-07	1.50632
8444	DYRK3	0.296096	0.933617	0.0144917	0.910347
8487	SIP1	0.000159374	1.41038	0.0273925	1.12534
8508	NIPSNAP1	0.000163074	1.31326	0.00197732	1.20271
8520	HAT1	0.02623	1.13951	0.605636	1.02509
8531	CSDA	0.0185241	0.814956	0.495451	0.966577
8562	DENR	0.00400822	1.23893	6.82381e-06	1.18459
8629	JRK	0.457009	1.04994	0.000603309	1.13947
8668	EIF3S2	0.555892	0.967679	0.00612701	0.902498
8669	EIF3S1	0.00109282	0.823325	0.474782	0.966871
8801	SUCLG2	1.02177e-07	0.664771	4.56317e-08	0.735838
8815	BANF1	0.833272	1.01374	0.587304	1.02148
8871	SYNJ2	6.01444e-08	0.541167	0.0295763	0.898645
8880	FUBP1	0.0129854	1.21304	6.1115e-13	1.54213
8886	DDX18	0.0631705	1.10963	0.918795	1.00455
9045	RPL14	0.349788	0.93914	0.629628	1.0249
9093	DNAJA3	0.0859497	1.09791	0.754458	1.01248
9097	USP14	0.0180969	1.17284	0.00933736	1.12618
9134	CCNE2	0.709751	1.05348	0.883766	0.988284
9136	RNU3IP2	0.715294	0.980567	0.27476	1.03098
9184	BUB3	0.157852	1.11358	0.0101733	1.12211
9188	DDX21	0.123995	0.907496	0.805312	1.00988
9221	NOLC1	0.0018897	1.23027	1.56095e-05	1.2293
9238	TBRG4	0.00861859	0.85857	0.376135	0.967923
9319	TRIP13	0.0421606	1.25571	0.619907	1.03404
9343	EFTUD2	6.09394e-05	1.21575	NA	NA
9349	RPL23	0.0863594	1.13688	0.927848	0.996051
9397	NMT2	9.40163e-05	1.42619	0.00357173	1.16683
9412	SURB7	2.85898e-12	1.96221	6.7299e-05	1.33539
9446	GSTO1	2.37951e-07	0.747364	9.54255e-08	0.800011
9482	STX8	0.596259	0.971111	0.697742	0.981822
9488	PIGB	0.000131017	0.792668	0.0329904	0.900945
9521	EEF1E1	0.000296947	1.2874	0.0176077	1.1194
9533	POLR1C	0.000661203	1.22734	0.0708218	1.08782
9581	PREPL	0.129498	1.10411	0.0154545	1.14478
9690	UBE3C	0.00502886	1.27108	0.000124771	0.840707
9733	SART3	0.00269327	1.29665	2.70562e-13	1.44404
9774	BCLAF1	0.334513	1.07203	6.54256e-06	1.24749
9804	TOMM20	0.407821	1.05984	0.876669	0.99299
9868	TOMM70A	9.37995e-06	0.754597	7.6618e-07	0.807247
9894	KIAA0683	0.719085	1.01666	2.70156e-06	1.14345
9918	CNAP1	7.67997e-09	1.82724	1.58557e-10	1.61657
9975	NR1D2	0.884057	1.01637	0.329636	0.945275
9984	THOC1	9.26458e-05	1.23696	2.23795e-08	1.27025
10040	TOM1L1	0.181161	1.1216	0.845899	1.01145
10048	RANBP9	0.169149	1.12815	0.57567	1.03306
10054	UBA2	4.37938e-05	1.32024	0.000336706	1.17184
10056	FARSLB	0.0180328	1.24159	NA	NA
10105	PPIF	0.000294064	0.721217	5.11527e-06	0.706527
10147	SFRS14	8.01982e-05	1.2905	0.00437752	1.16678
10153	CEBPZ	0.00250253	1.2747	0.000286207	1.11907
10155	TRIM28	0.000453885	1.26383	8.6291e-08	1.2676
10165	SLC25A13	0.000372886	1.31427	8.96547e-07	1.29543
10166	SLC25A15	0.0605464	1.12591	1.69689e-06	1.26786
10189	THOC4	0.00588321	1.37963	NA	NA
10197	PSME3	0.18265	0.912	0.757817	0.985972
10204	NUTF2	0.183544	1.09676	0.206453	1.07139
10212	DDX39	0.0969519	1.1564	0.0469246	1.12427
10247	HRSP12	0.990913	1.00102	0.0271896	0.884208
10250	SRRM1	0.00900947	1.15315	0.00860707	1.1015
10254	STAM2	0.0466665	0.876354	0.069486	0.930761
10286	BCAS2	0.00546127	1.15641	0.996083	0.999795
10322	SMYD5	8.69849e-06	1.20634	5.12417e-13	1.25392
10419	PRMT5	0.15112	1.09197	0.00146452	1.20511
10432	RBM14	0.174508	1.1073	0.000231344	1.09289
10436	EMG1	7.4342e-10	1.56564	8.24192e-05	1.24706
10452	TOMM40	0.00117928	0.747525	5.26897e-08	0.736338
10514	MYBBP1A	0.961546	1.00284	1.14609e-05	1.16054
10528	NOL5A	3.79218e-06	1.28357	1.74133e-08	1.27879
10531	PITRM1	0.456024	0.94622	0.117149	0.915662
10534	SSSCA1	0.000870982	0.820985	0.000109061	0.85326
10539	TXNL2	0.915165	1.00649	0.95629	0.99649
10549	PRDX4	0.000113958	0.780514	0.000996297	0.858072
10572	SIVA	0.609919	0.968135	0.147585	1.08228
10575	CCT4	0.0135699	1.1212	0.0251371	1.09145
10585	POMT1	0.141227	1.08126	0.0967061	1.06676
10587	TXNRD2	0.81065	0.989273	0.01103	1.07782
10591	C6orf108	0.902989	0.990916	0.0821003	0.899385
10606	PAICS	0.414221	1.06408	0.268571	0.937627
10615	SPAG5	0.000446701	1.44956	0.00339804	1.18123
10625	IVNS1ABP	1.34284e-06	1.37801	4.47731e-06	1.26264
10635	RAD51AP1	3.71275e-07	2.04391	2.02689e-07	1.48439
10690	FUT9	0.522461	0.987329	0.39395	1.01081
10694	CCT8	0.0198891	0.884436	0.372406	1.02856
10713	USP39	1.27565e-09	1.30231	6.8675e-13	1.25318
10733	PLK4	0.0710147	1.17886	0.962849	0.99783
10797	MTHFD2	0.0969489	0.864437	0.0219578	0.882266
10808	HSPH1	0.0011965	0.787337	0.226349	1.06444
10815	CPLX1	0.500372	1.07828	NA	NA
10856	RUVBL2	0.0224556	1.14779	0.0243933	1.09559
10905	MAN1A2	0.844196	1.013	0.0721798	0.921914
10915	TCERG1	0.0371978	1.27407	0.008633	1.10723
10921	RNPS1	0.196237	0.933367	0.0312981	1.13277
10969	EBNA1BP2	0.791867	1.01606	0.24062	0.953365
10989	IMMT	0.00295902	1.19889	0.000682555	1.12087
11001	SLC27A2	0.915891	1.00873	0.382025	1.04718
11137	PWP1	1.24814e-06	1.30465	0.00123242	1.13748
11169	WDHD1	3.86443e-12	1.62228	1.50165e-05	1.13405
11180	WDR6	0.0191604	1.20151	8.02381e-14	1.42526
11201	POLI	0.153188	1.14593	0.00138328	1.18904
11222	MRPL3	0.0950197	1.08929	0.00311266	1.08363
11224	RPL35	0.19294	0.945374	0.940034	0.997792
11243	PMF1	2.47315e-09	1.37158	0.00426935	1.12778
11315	PARK7	0.621814	0.978313	0.980979	0.999379
11319	ECD	0.162544	1.08403	0.355911	1.03779
11331	PHB2	3.17787e-05	1.3028	0.00013321	1.1528
11335	CBX3	0.0152076	1.26163	NA	NA
22868	FASTKD2	0.000169416	1.31882	0.0263708	1.10703
22894	KIAA1008	0.707891	0.969407	0.00159887	1.15263
22916	NCBP2	8.69122e-06	1.36917	0.998913	0.999927
22974	TPX2	0.00022054	1.81105	6.74943e-05	1.40006
22976	PAXIP1	0.289227	0.916857	0.00559389	1.15283
23076	KIAA0179	0.509386	1.03733	0.000829767	1.1707
23177	CEP68	5.3346e-06	1.40324	5.46246e-05	1.22671
23195	MDN1	0.0046858	1.22665	4.70511e-06	1.20486
23277	KIAA0664	0.115219	0.927615	0.50888	0.972576
23315	SLC9A8	0.159874	0.909523	0.604109	0.983222
23421	ITGB3BP	0.00632155	1.19044	0.772932	0.984981
23438	HARSL	0.384731	1.04203	0.554899	0.97673
23468	CBX5	1.88529e-08	1.56879	5.87795e-15	1.51319
23511	NUP188	0.00143118	1.12766	3.73252e-05	1.1512
23512	SUZ12	1.08987e-06	1.44108	5.59767e-06	1.18905
23521	RPL13A	0.588263	0.966338	0.499981	0.971848
23530	NNT	0.531822	0.948305	0.474524	0.958513
23536	ADAT1	0.706554	0.973696	0.313502	0.958514
23560	GTPBP4	0.000224993	1.2767	0.0129442	1.12067
23636	NUP62	0.458282	1.05773	0.139351	1.06872
23649	POLA2	0.832195	1.0138	0.779673	0.98889
25804	LSM4	0.00124536	1.2605	0.254491	1.06219
25828	TXN2	0.0220441	0.890167	0.166153	0.940274
25885	POLR1A	6.83041e-05	1.18044	NA	NA
25909	AHCTF1	0.000152454	1.30767	0.00421213	1.13376
25963	TMEM87A	1.12266e-05	0.747915	0.110362	0.914924
26121	PRPF31	0.00283979	1.20789	0.0521623	1.0859
26135	SERBP1	0.326515	0.924888	0.905426	1.00447
26156	RSL1D1	0.0011012	0.746174	0.326281	1.062
26254	OPTC	0.188229	0.960875	NA	NA
26292	MYCBP	0.566311	1.05457	0.391764	0.949044
26354	GNL3	0.962644	1.00274	0.536029	1.02527
26472	PPP1R14B	0.00175028	0.809124	0.0133815	0.886642
26517	TIMM13	0.105071	0.903167	0.601103	0.975168
26520	TIMM9	0.588697	1.03262	0.135394	1.06884
26574	AATF	7.624e-05	1.21179	8.13109e-06	1.20964
26995	TRUB2	0.468923	1.03739	NA	NA
27131	SNX5	1.95231e-08	1.52884	0.0133923	1.10929
27292	HSA9761	0.602717	1.04465	0.600361	0.970321
27293	SMPDL3B	0.0231742	1.27641	0.430494	1.04088
28957	MRPS28	0.0200895	1.18307	0.320774	1.05743
28969	BZW2	0.228729	1.10454	0.00390941	1.15198
28992	LRP16	0.000179991	0.722415	0.00200474	0.811635
29074	MRPL18	0.00111575	0.868835	0.0185336	0.914088
29088	MRPL15	0.792418	0.982646	0.129781	0.931777
29098	RANGNRF	0.40386	1.05774	0.00435416	1.16037
29128	UHRF1	0.000285441	1.47067	NA	NA
29799	YPEL1	2.52701e-06	1.60873	0.000472904	1.20888
29803	REPIN1	0.011222	1.20177	0.00172994	1.13525
29842	TFCP2L1	0.0699956	1.34731	0.0586963	1.07189
29844	TFPT	0.00796999	0.856014	0.000258503	0.841259
29911	HOOK2	0.989685	1.001	0.190404	1.08201
29980	DONSON	0.910539	1.01002	0.121824	1.10639
30968	STOML2	0.0214175	1.13475	0.49302	0.966781
51006	SLC35C2	0.0708032	1.09658	0.000614148	1.14716
51013	EXOSC1	5.45096e-07	1.30853	0.0615079	1.02546
51018	CGI-115	0.000752852	1.27004	0.374877	1.04323
51053	GMNN	4.34373e-05	1.54172	0.00664597	1.20172
51068	NMD3	0.00582116	0.853858	0.00292905	0.836847
51095	TRNT1	0.000221685	1.40005	NA	NA
51096	UTP18	0.462176	1.03967	0.695271	1.01657
51102	MECR	0.371375	0.956986	0.00278915	0.90831
51106	TFB1M	0.230964	1.12028	0.101677	0.934217
51108	METTL9	0.324358	1.0784	0.00039016	1.14452
51110	LACTB2	0.00160053	0.70658	0.000617676	0.784978
51117	COQ4	0.000481355	1.38056	0.207784	0.946346
51149	LOC51149	0.502072	1.03039	0.958072	0.998452
51182	HSPA14	5.31072e-14	1.84636	0.239316	0.938481
51259	MGC13379	0.00572917	1.13481	NA	NA
51263	MRPL30	0.00032457	1.29021	NA	NA
51477	ISYNA1	5.77164e-05	1.56759	6.4328e-11	1.62556
51491	HSPC111	0.00838673	0.820442	2.50634e-05	0.797236
51493	C22orf28	0.181407	0.929044	0.778394	1.01149
51501	C11orf73	0.35834	1.06464	0.265851	0.930609
51514	DTL	1.0496e-06	1.91378	3.9823e-09	1.48284
51567	TTRAP	0.949816	0.996338	0.0125315	0.89973
51602	NOP5/NOP58	0.0828378	1.09777	NA	NA
51603	KIAA0859	0.258458	1.06472	0.402279	1.03928
51755	CRKRS	0.470655	0.932242	0.111414	1.0789
53339	BTBD1	7.2632e-08	0.738069	0.0293162	0.924826
53371	NUP54	0.231314	1.06992	0.218875	0.943839
53615	MBD3	0.0296037	1.10294	0.259372	1.04219
53831	GPR84	8.12394e-14	0.469655	NA	NA
54093	SETD4	0.345429	1.05765	0.088186	0.9164
54332	GDAP1	6.12073e-06	1.94597	3.39302e-11	1.09706
54433	NOLA1	0.0104148	1.14097	0.092819	1.05831
54475	NLE1	0.0244733	1.15653	0.0284092	1.0856
54496	PRMT7	0.57496	1.03103	0.120248	1.04033
54555	DDX49	0.0849649	1.12119	0.177421	1.05729
54802	TRIT1	0.000136887	1.36241	0.0324205	1.11185
54851	ANKRD49	0.820797	1.01228	0.447065	1.03596
54865	GPATC4	0.0697246	1.13704	0.00023837	1.05473
54881	TEX10	0.602085	0.943563	0.000277222	1.18689
54888	NSUN2	0.989147	0.999301	NA	NA
54892	LUZP5	0.00865749	1.30431	0.0207655	1.1325
54931	RG9MTD1	0.0197706	1.13771	NA	NA
54956	PARP16	0.0061506	0.855738	0.744924	0.987726
54962	TIPIN	0.0809696	1.15803	0.391713	1.04351
55023	PHIP	0.00328218	1.20983	4.37141e-08	1.29642
55038	CDCA4	0.0142263	1.18316	0.0192548	1.12934
55055	ZWILCH	0.0510663	1.22888	0.00470322	1.18399
55101	FLJ10241	9.55439e-06	1.28519	4.9334e-06	1.2289
55166	CENPQ	1.93944e-06	1.35498	0.115489	1.05715
55197	P15RS	0.000272357	1.43251	0.0362107	1.15863
55215	KIAA1794	0.00537368	1.41858	7.69932e-06	1.37925
55250	STATIP1	0.000702039	1.15065	NA	NA
55299	BXDC2	0.0599429	1.09712	0.107655	1.05534
55319	FLJ11184	0.2139	0.911608	0.136531	0.950876
55324	ABCF3	0.0155187	1.13296	0.183982	1.04679
55326	AGPAT5	0.171199	1.12273	0.0201262	1.13996
55367	LRDD	0.980323	0.998405	8.38209e-05	1.09662
55505	NOLA3	0.00203874	0.848662	0.000852842	0.873052
55536	CDCA7L	9.52252e-05	1.52219	NA	NA
55621	TRMT1	0.537569	0.948807	0.841892	1.01403
55622	TTC27	0.616543	0.973344	0.0384275	1.08067
55631	LRRC40	0.133149	1.10355	0.27107	1.0533
55651	NOLA2	0.675598	0.976856	0.0123973	0.909588
55661	DDX27	0.00895146	1.13801	3.89885e-07	1.23243
55684	C9orf86	0.0793433	0.888108	0.464913	1.02551
55697	VAC14	0.00779866	1.16345	0.00251251	1.11104
55718	POLR3E	0.000712762	1.24684	0.000119004	1.18449
55720	TSR1	0.276513	1.08807	0.0016912	1.15796
55746	NUP133	4.88857e-08	1.44132	1.87099e-11	1.28303
55781	RIOK2	0.308935	0.939821	0.951429	0.997183
55849	GLT28D1	3.73684e-05	0.715107	6.75669e-07	0.749294
55920	RCC2	5.66065e-06	1.27778	NA	NA
56034	PDGFC	0.465456	1.08355	0.783756	0.98318
56342	PPAN	0.694644	1.02198	0.0991444	1.078
56655	POLE4	0.285047	1.07412	NA	NA
56683	C21orf59	0.231375	0.921604	0.0221201	1.11065
56915	EXOSC5	0.231186	1.0825	0.645712	1.02448
56950	SMYD2	0.000764055	1.55223	0.0574744	1.09862
56954	NIT2	0.00527003	0.851804	0.00192498	0.864429
56984	TNFSF5IP1	0.0123935	0.885962	0.0631628	0.944443
57026	PDXP	0.789332	1.01324	NA	NA
57085	AGTRAP	0.158041	0.90452	NA	NA
57122	NUP107	1.9768e-07	1.45751	2.94212e-13	1.36416
57157	PHTF2	0.079766	1.15476	0.764655	1.01508
57533	TBC1D14	0.829458	1.01191	NA	NA
57549	IGSF9	2.64737e-14	2.1591	NA	NA
57650	KIAA1524	0.000276909	1.41373	NA	NA
57819	LSM2	3.98052e-07	1.39983	0.269651	1.06371
60626	RIC8A	0.245742	0.950523	0.21197	1.04608
60678	EEFSEC	0.100458	0.921535	NA	NA
63979	FIGNL1	0.000124452	1.34723	NA	NA
64216	TFB2M	0.0200336	1.16185	0.328502	1.04812
64397	ZFP106	9.79921e-06	0.797649	0.748048	0.985006
64400	FTS	0.753339	0.980516	0.0478105	0.925538
64689	GORASP1	3.55146e-06	0.768331	0.00435684	0.895275
64710	NUCKS1	0.00714438	1.29737	0.00193101	1.24988
64782	ISG20L1	0.00226952	0.870816	0.0201047	1.05521
64802	NMNAT1	0.0114923	0.848758	NA	NA
64841	GNPNAT1	9.23983e-08	0.705183	NA	NA
64960	MRPS15	0.73085	1.0202	NA	NA
64965	MRPS9	3.60789e-06	1.32802	NA	NA
64969	MRPS5	0.129106	1.11492	NA	NA
65083	NOL6	0.917494	1.00454	0.898491	1.00402
65108	MARCKSL1	4.98178e-12	1.9402	6.70267e-14	1.53232
65997	RASL11B	0.000175637	1.37839	7.54365e-13	1.46182
79018	C17orf39	0.274669	1.06435	0.381742	1.02155
79022	TMEM106C	1.8127e-05	1.35479	0.00324138	1.15769
79033	PRNPIP	0.00035956	1.25261	0.899738	1.00485
79050	NOC4L	0.00175902	1.14905	0.000265631	1.13523
79070	KDELC1	0.0196599	1.28722	2.21694e-06	1.332
79080	CCDC86	0.0467539	1.10253	0.687921	1.01516
79084	WDR77	0.0448279	1.15343	0.0598371	1.10842
79090	TRAPPC6A	0.894298	1.01067	0.871681	1.00918
79101	JOSD3	0.356394	1.07858	0.0185733	1.15801
79159	NOL12	0.0107819	0.894497	0.49713	1.01651
79691	QTRTD1	0.0319916	1.13976	0.0281675	1.07733
79693	YRDC	0.00375344	1.23041	0.658861	0.980407
79719	FLJ11506	0.345555	1.06553	0.00117081	1.13962
79723	SUV39H2	4.47122e-09	1.62196	0.00299258	1.0587
79896	THNSL1	0.000315417	1.30986	NA	NA
79902	NUP85	0.130086	1.10286	0.940668	0.996433
79918	SETD6	0.000553187	1.33899	3.05902e-06	1.24828
79944	L2HGDH	0.160907	1.10545	0.181339	1.04199
80142	PTGES2	0.134673	0.938957	0.637444	0.986894
80150	ASRGL1	5.4648e-07	0.430099	2.16337e-05	0.650796
80155	NARG1	0.603933	0.951159	0.649724	1.01882
80324	PUS1	0.0812215	1.10685	0.000590132	1.1529
81490	PTDSS2	0.126043	1.07995	3.2483e-06	1.19818
81608	FIP1L1	0.564793	0.956721	2.44032e-05	1.17732
81620	CDT1	0.992822	0.999289	0.89743	0.996199
81873	ARPC5L	0.011456	0.810622	0.0794903	0.935139
81890	QTRT1	0.9564	1.00507	0.156043	1.06969
81892	C14orf156	0.0996637	1.09954	0.489792	1.02933
81929	SEH1L	0.620529	0.961297	0.0763065	1.08158
83591	THAP2	0.125364	1.15109	NA	NA
83715	ESPN	0.126445	1.1574	NA	NA
83743	GRWD1	0.00957227	1.09065	0.147808	1.0394
83858	ATAD3B	0.484284	1.02448	NA	NA
83879	CDCA7	0.000155667	1.97682	NA	NA
83943	IMMP2L	0.00287222	1.37051	NA	NA
84057	MND1	0.00251121	1.46089	NA	NA
84128	WDR75	0.000124646	1.25163	NA	NA
84132	USP42	1.90608e-06	1.41741	NA	NA
84154	BXDC1	0.806104	1.01487	NA	NA
84232	MAF1	0.0103661	0.821597	NA	NA
84245	MGC3207	0.0257365	0.841309	NA	NA
84273	C4orf14	0.278998	0.937843	NA	NA
84365	MKI67IP	0.654492	1.02598	NA	NA
84524	ZC3H8	6.67528e-07	1.42611	NA	NA
84561	SLC12A8	3.52781e-07	0.511976	1.12255e-07	0.697208
84706	GPT2	0.000106536	1.54744	NA	NA
84722	PSRC1	5.34408e-05	1.66737	0.00126247	1.24682
84864	MINA	0.510191	0.954753	0.810366	1.00997
84885	ZDHHC12	0.022286	0.89231	NA	NA
84908	FLJ14668	0.000955627	1.18142	4.32295e-08	1.23374
84924	ZNF566	1.35853e-06	1.49228	NA	NA
85364	ZCCHC3	4.01674e-20	1.85979	NA	NA
85457	KIAA1737	0.664904	1.03556	NA	NA
85458	DIXDC1	0.000893095	1.34222	0.00461101	1.14772
85460	KIAA1729	6.28682e-05	1.66519	NA	NA
90121	TSR2	0.0485248	1.09781	0.183317	1.05063
90480	GADD45GIP1	0.660105	1.02963	0.746335	1.01861
90507	SCRN2	0.115447	0.899115	NA	NA
90799	CCDC45	0.00119066	1.25555	NA	NA
91647	ATPAF2	0.000250575	1.17911	0.0818704	1.04828
92579	G6PC3	0.359639	1.05525	0.175454	1.05412
92609	TIMM50	0.00444901	1.31701	0.00109634	1.14975
92667	C20orf72	8.6444e-07	1.40757	NA	NA
92675	HARS2	0.11707	1.10727	NA	NA
92856	IMP4	0.83783	0.989259	0.16501	0.949011
93323	NY-SAR-48	0.00384074	1.22127	NA	NA
94081	SFXN1	0.352645	0.931067	0.330852	0.961124
112849	C14orf149	0.409363	0.945312	NA	NA
113235	HCP1	0.169862	0.937726	NA	NA
115106	CCDC5	6.40081e-05	1.3404	NA	NA
115286	SLC25A26	0.112974	1.08415	NA	NA
116225	ZMYND19	0.0389727	1.14926	NA	NA
116832	RPL39L	0.00272097	1.41229	0.683228	1.02757
117246	FTSJ3	0.392974	1.04928	0.0345646	1.10268
118881	COMTD1	4.29229e-06	0.731382	NA	NA
121053	C12orf45	0.000377438	1.22424	NA	NA
122704	MRPL52	0.0939828	1.09063	0.000170119	1.13321
122809	SOCS4	0.304036	1.06513	NA	NA
124454	EARS2	0.00166007	1.19096	NA	NA
126299	ZNF428	8.30403e-08	1.36284	3.97468e-16	1.30745
128061	C1orf131	0.000748584	1.21153	NA	NA
131076	CCDC58	0.400151	1.10804	NA	NA
131474	CHCHD4	9.35931e-07	0.740428	NA	NA
132001	C3orf31	0.635692	0.971914	NA	NA
134430	WDR36	0.866781	0.987815	NA	NA
134728	IRAK1BP1	4.57455e-05	1.56236	5.44936e-06	1.20048
137886	LOC137886	0.467044	1.05105	0.000580163	1.14114
146771	TCAM1	0.00251763	1.40402	NA	NA
148789	B3GALNT2	7.43612e-10	1.50594	NA	NA
151194	FAM119A	2.11904e-07	1.72692	NA	NA
151648	SGOL1	3.39345e-06	1.61719	NA	NA
154791	HSPC268	0.731791	1.02741	NA	NA
159296	NKX2-3	0.0729859	0.934375	NA	NA
162239	ZFP1	0.480809	0.982531	NA	NA
166378	SPATA5	0.79901	1.00518	NA	NA
171568	POLR3H	2.31351e-09	0.774089	NA	NA
200634	KRTCAP3	3.45179e-07	0.576086	NA	NA
200734	SPRED2	7.39878e-08	1.57882	2.79098e-11	1.47604
201163	FLCN	0.0570012	1.12638	0.00316949	1.07781
221927	C7orf27	0.352224	1.04875	NA	NA
223082	ZNRF2	3.39075e-11	0.645105	NA	NA
339487	ZBTB8OS	0.00695085	0.828107	NA	NA
375759	C9orf50	0.130167	0.937823	NA	NA
400506	LOC400506	0.000713862	1.27659	3.98264e-06	1.26027
552900	BOLA2	0.00608988	1.08315	NA	NA
